# Supplementary material for: Enantioselective nickel-catalyzed anodic oxidative dienylation and allylation reactions
Source: Nat Commun. 2024 May 25;15:4477. doi: 10.1038/s41467-024-48936-4 (PMC11127924; doi:10.1038/s41467-024-48936-4)
Supplement: Supplementary file 3 — Source Data [file 41467_2024_48936_MOESM3_ESM.xlsx]

## Sheet: Fig. 2a
Potential/V (versus SCE)	Current/A	Current/A	Current/A	Current/A
	1a	2a	Ni/(R,R)-L9	quinuclidine
0	-2.846e-07	-3.913e-07	-2.225e-07	-7.567e-07
0.001	-2.567e-07	-3.651e-07	-2.081e-07	-7.22e-07
0.002	-2.439e-07	-3.512e-07	-1.99e-07	-7.032e-07
0.003	-2.388e-07	-3.452e-07	-1.947e-07	-6.922e-07
0.004	-2.323e-07	-3.365e-07	-1.912e-07	-6.793e-07
0.005	-2.239e-07	-3.315e-07	-1.845e-07	-6.7e-07
0.006	-2.215e-07	-3.239e-07	-1.816e-07	-6.594e-07
0.007	-2.153e-07	-3.212e-07	-1.789e-07	-6.512e-07
0.008	-2.132e-07	-3.145e-07	-1.766e-07	-6.42e-07
0.009	-2.064e-07	-3.119e-07	-1.758e-07	-6.338e-07
0.01	-1.999e-07	-3.062e-07	-1.695e-07	-6.247e-07
0.011	-2.002e-07	-3.043e-07	-1.671e-07	-6.177e-07
0.012	-1.953e-07	-2.977e-07	-1.67e-07	-6.086e-07
0.013	-1.915e-07	-2.957e-07	-1.648e-07	-6.02e-07
0.014	-1.877e-07	-2.897e-07	-1.605e-07	-5.943e-07
0.015	-1.817e-07	-2.864e-07	-1.576e-07	-5.879e-07
0.016	-1.801e-07	-2.811e-07	-1.556e-07	-5.791e-07
0.017	-1.796e-07	-2.803e-07	-1.54e-07	-5.73e-07
0.018	-1.757e-07	-2.746e-07	-1.507e-07	-5.646e-07
0.019	-1.701e-07	-2.729e-07	-1.498e-07	-5.598e-07
0.02	-1.671e-07	-2.678e-07	-1.483e-07	-5.516e-07
0.021	-1.653e-07	-2.662e-07	-1.451e-07	-5.459e-07
0.022	-1.628e-07	-2.608e-07	-1.444e-07	-5.374e-07
0.023	-1.567e-07	-2.587e-07	-1.393e-07	-5.318e-07
0.024	-1.579e-07	-2.544e-07	-1.375e-07	-5.255e-07
0.025	-1.537e-07	-2.528e-07	-1.367e-07	-5.193e-07
0.026	-1.506e-07	-2.482e-07	-1.351e-07	-5.12e-07
0.027	-1.482e-07	-2.469e-07	-1.354e-07	-5.078e-07
0.028	-1.451e-07	-2.42e-07	-1.335e-07	-5.019e-07
0.029	-1.423e-07	-2.426e-07	-1.309e-07	-4.96e-07
0.03	-1.397e-07	-2.374e-07	-1.294e-07	-4.893e-07
0.031	-1.365e-07	-2.372e-07	-1.269e-07	-4.855e-07
0.032	-1.36e-07	-2.327e-07	-1.228e-07	-4.778e-07
0.033	-1.328e-07	-2.297e-07	-1.238e-07	-4.734e-07
0.034	-1.356e-07	-2.255e-07	-1.225e-07	-4.669e-07
0.035	-1.309e-07	-2.241e-07	-1.204e-07	-4.627e-07
0.036	-1.268e-07	-2.212e-07	-1.18e-07	-4.556e-07
0.037	-1.262e-07	-2.208e-07	-1.163e-07	-4.51e-07
0.038	-1.218e-07	-2.151e-07	-1.143e-07	-4.45e-07
0.039	-1.204e-07	-2.142e-07	-1.145e-07	-4.414e-07
0.04	-1.178e-07	-2.109e-07	-1.119e-07	-4.356e-07
0.041	-1.14e-07	-2.094e-07	-1.119e-07	-4.317e-07
0.042	-1.135e-07	-2.049e-07	-1.101e-07	-4.247e-07
0.043	-1.093e-07	-2.055e-07	-1.097e-07	-4.214e-07
0.044	-1.103e-07	-2.002e-07	-1.053e-07	-4.156e-07
0.045	-1.103e-07	-2.005e-07	-1.051e-07	-4.131e-07
0.046	-1.036e-07	-1.945e-07	-1.046e-07	-4.064e-07
0.047	-1.068e-07	-1.958e-07	-1.025e-07	-4.024e-07
0.048	-1.044e-07	-1.918e-07	-1.005e-07	-3.978e-07
0.049	-1.021e-07	-1.913e-07	-9.95e-08	-3.935e-07
0.05	-9.92e-08	-1.866e-07	-9.792e-08	-3.876e-07
0.051	-9.783e-08	-1.855e-07	-9.586e-08	-3.846e-07
0.052	-9.556e-08	-1.823e-07	-9.468e-08	-3.79e-07
0.053	-9.606e-08	-1.812e-07	-9.399e-08	-3.767e-07
0.054	-9.163e-08	-1.788e-07	-9.34e-08	-3.707e-07
0.055	-9.252e-08	-1.782e-07	-9.104e-08	-3.684e-07
0.056	-9.104e-08	-1.764e-07	-9.025e-08	-3.641e-07
0.057	-8.691e-08	-1.743e-07	-8.927e-08	-3.608e-07
0.058	-8.622e-08	-1.7e-07	-8.465e-08	-3.556e-07
0.059	-8.258e-08	-1.688e-07	-8.671e-08	-3.539e-07
0.06	-8.278e-08	-1.644e-07	-8.484e-08	-3.486e-07
0.061	-7.904e-08	-1.658e-07	-8.445e-08	-3.461e-07
0.062	-7.56e-08	-1.614e-07	-8.396e-08	-3.411e-07
0.063	-7.314e-08	-1.615e-07	-8.258e-08	-3.372e-07
0.064	-7.393e-08	-1.563e-07	-7.924e-08	-3.33e-07
0.065	-7.284e-08	-1.564e-07	-7.835e-08	-3.297e-07
0.066	-7.393e-08	-1.536e-07	-7.658e-08	-3.252e-07
0.067	-7.147e-08	-1.534e-07	-7.688e-08	-3.235e-07
0.068	-6.724e-08	-1.49e-07	-7.52e-08	-3.191e-07
0.069	-6.724e-08	-1.493e-07	-7.52e-08	-3.163e-07
0.07	-6.35e-08	-1.461e-07	-7.412e-08	-3.109e-07
0.071	-6.222e-08	-1.443e-07	-7.383e-08	-3.084e-07
0.072	-6.34e-08	-1.422e-07	-7.107e-08	-3.05e-07
0.073	-6.34e-08	-1.413e-07	-7.304e-08	-3.024e-07
0.074	-6.202e-08	-1.38e-07	-6.92e-08	-2.966e-07
0.075	-6.114e-08	-1.386e-07	-6.832e-08	-2.94e-07
0.076	-5.888e-08	-1.353e-07	-6.763e-08	-2.893e-07
0.077	-5.701e-08	-1.348e-07	-6.724e-08	-2.889e-07
0.078	-5.445e-08	-1.304e-07	-6.517e-08	-2.841e-07
0.079	-5.239e-08	-1.319e-07	-6.488e-08	-2.814e-07
0.08	-5.17e-08	-1.284e-07	-6.379e-08	-2.773e-07
0.081	-5.16e-08	-1.287e-07	-6.242e-08	-2.741e-07
0.082	-4.953e-08	-1.253e-07	-6.065e-08	-2.703e-07
0.083	-4.737e-08	-1.241e-07	-5.966e-08	-2.678e-07
0.084	-4.698e-08	-1.216e-07	-5.937e-08	-2.641e-07
0.085	-4.442e-08	-1.214e-07	-5.819e-08	-2.62e-07
0.086	-4.589e-08	-1.184e-07	-5.504e-08	-2.587e-07
0.087	-4.216e-08	-1.187e-07	-5.543e-08	-2.556e-07
0.088	-4.343e-08	-1.136e-07	-5.396e-08	-2.515e-07
0.089	-4.294e-08	-1.148e-07	-5.416e-08	-2.493e-07
0.09	-4.029e-08	-1.117e-07	-5.15e-08	-2.47e-07
0.091	-3.822e-08	-1.116e-07	-5.268e-08	-2.439e-07
0.092	-3.753e-08	-1.084e-07	-5.101e-08	-2.392e-07
0.093	-3.547e-08	-1.084e-07	-4.924e-08	-2.384e-07
0.094	-3.33e-08	-1.042e-07	-4.865e-08	-2.332e-07
0.095	-3.271e-08	-1.052e-07	-4.727e-08	-2.319e-07
0.096	-3.124e-08	-1.015e-07	-4.786e-08	-2.276e-07
0.097	-3.173e-08	-1.023e-07	-4.56e-08	-2.267e-07
0.098	-3.183e-08	-9.861e-08	-4.54e-08	-2.233e-07
0.099	-2.858e-08	-9.861e-08	-4.599e-08	-2.218e-07
0.1	-2.563e-08	-9.566e-08	-4.343e-08	-2.176e-07
0.101	-2.809e-08	-9.507e-08	-4.235e-08	-2.158e-07
0.102	-2.337e-08	-9.271e-08	-4.186e-08	-2.13e-07
0.103	-2.396e-08	-9.419e-08	-4.216e-08	-2.1e-07
0.104	-2.317e-08	-9.055e-08	-3.675e-08	-2.069e-07
0.105	-2.357e-08	-9.124e-08	-3.803e-08	-2.052e-07
0.106	-2.081e-08	-8.829e-08	-3.773e-08	-2.019e-07
0.107	-2.052e-08	-8.652e-08	-3.458e-08	-1.987e-07
0.108	-2.032e-08	-8.435e-08	-3.576e-08	-1.965e-07
0.109	-1.806e-08	-8.415e-08	-3.35e-08	-1.951e-07
0.11	-1.688e-08	-8.12e-08	-3.399e-08	-1.905e-07
0.111	-1.658e-08	-8.229e-08	-3.33e-08	-1.894e-07
0.112	-1.452e-08	-7.776e-08	-3.075e-08	-1.861e-07
0.113	-1.334e-08	-7.855e-08	-3.242e-08	-1.851e-07
0.114	-1.206e-08	-7.697e-08	-2.986e-08	-1.817e-07
0.115	-1.048e-08	-7.619e-08	-2.986e-08	-1.801e-07
0.116	-1.294e-08	-7.186e-08	-2.947e-08	-1.763e-07
0.117	-1.127e-08	-7.343e-08	-2.947e-08	-1.737e-07
0.118	-8.026e-09	-6.901e-08	-2.721e-08	-1.719e-07
0.119	-8.223e-09	-7.068e-08	-2.819e-08	-1.691e-07
0.12	-5.174e-09	-6.645e-08	-2.544e-08	-1.669e-07
0.121	-3.993e-09	-6.724e-08	-2.485e-08	-1.663e-07
0.122	-2.518e-09	-6.468e-08	-2.416e-08	-1.611e-07
0.123	-3.206e-09	-6.517e-08	-2.485e-08	-1.615e-07
0.124	-1.338e-09	-6.261e-08	-2.406e-08	-1.56e-07
0.125	-2.125e-09	-6.301e-08	-2.376e-08	-1.558e-07
0.126	-1.338e-09	-5.868e-08	-2.032e-08	-1.52e-07
0.127	1.515e-09	-6.006e-08	-2.13e-08	-1.51e-07
0.128	2.105e-09	-5.671e-08	-1.727e-08	-1.49e-07
0.129	4.662e-09	-5.75e-08	-1.953e-08	-1.47e-07
0.13	4.367e-09	-5.248e-08	-1.826e-08	-1.436e-07
0.131	4.662e-09	-5.396e-08	-1.589e-08	-1.424e-07
0.132	4.367e-09	-5.002e-08	-1.511e-08	-1.402e-07
0.133	4.564e-09	-5.111e-08	-1.678e-08	-1.383e-07
0.134	6.728e-09	-4.757e-08	-1.491e-08	-1.362e-07
0.135	5.744e-09	-4.806e-08	-1.285e-08	-1.349e-07
0.136	6.629e-09	-4.501e-08	-1.167e-08	-1.323e-07
0.137	9.285e-09	-4.589e-08	-1.383e-08	-1.314e-07
0.138	9.58e-09	-4.206e-08	-1.108e-08	-1.282e-07
0.139	1.135e-08	-4.206e-08	-9.206e-09	-1.263e-07
0.14	1.106e-08	-3.989e-08	-1.009e-08	-1.229e-07
0.141	9.777e-09	-3.97e-08	-1.157e-08	-1.232e-07
0.142	1.204e-08	-3.684e-08	-5.567e-09	-1.196e-07
0.143	1.489e-08	-3.704e-08	-6.059e-09	-1.177e-07
0.144	1.706e-08	-3.507e-08	-7.436e-09	-1.155e-07
0.145	1.558e-08	-3.498e-08	-7.534e-09	-1.151e-07
0.146	1.676e-08	-3.222e-08	-5.37e-09	-1.112e-07
0.147	1.942e-08	-3.35e-08	-5.961e-09	-1.101e-07
0.148	1.883e-08	-2.907e-08	-5.272e-09	-1.079e-07
0.149	1.892e-08	-2.996e-08	-3.797e-09	-1.065e-07
0.15	2.256e-08	-2.691e-08	-3.502e-09	-1.037e-07
0.151	2.286e-08	-2.789e-08	-2.026e-09	-1.023e-07
0.152	2.315e-08	-2.347e-08	3.93e-11	-1.004e-07
0.153	2.305e-08	-2.494e-08	-4.525e-10	-9.989e-08
0.154	2.433e-08	-2.239e-08	5.311e-10	-9.753e-08
0.155	2.561e-08	-2.199e-08	1.121e-09	-9.655e-08
0.156	2.768e-08	-1.865e-08	1.908e-09	-9.36e-08
0.157	2.62e-08	-1.963e-08	2.4e-09	-9.281e-08
0.158	2.945e-08	-1.786e-08	8.262e-10	-8.897e-08
0.159	3.014e-08	-1.707e-08	1.81e-09	-8.858e-08
0.16	2.925e-08	-1.304e-08	3.679e-09	-8.504e-08
0.161	3.122e-08	-1.422e-08	5.646e-09	-8.455e-08
0.162	3.083e-08	-1.157e-08	7.416e-09	-8.17e-08
0.163	3.024e-08	-1.334e-08	3.777e-09	-8.111e-08
0.164	3.024e-08	-9.206e-09	8.105e-09	-7.815e-08
0.165	3.368e-08	-9.895e-09	8.596e-09	-7.815e-08
0.166	3.437e-08	-7.042e-09	7.81e-09	-7.53e-08
0.167	3.407e-08	-7.436e-09	8.4e-09	-7.353e-08
0.168	3.545e-08	-3.502e-09	8.596e-09	-7.048e-08
0.169	3.751e-08	-4.092e-09	8.99e-09	-7.019e-08
0.17	3.682e-08	-8.459e-10	9.285e-09	-6.763e-08
0.171	3.604e-08	-1.239e-09	1.106e-08	-6.753e-08
0.172	3.879e-08	1.22e-09	1.076e-08	-6.311e-08
0.173	3.83e-08	-1.574e-10	1.047e-08	-6.34e-08
0.174	4.096e-08	2.99e-09	1.204e-08	-6.035e-08
0.175	4.164e-08	1.613e-09	1.401e-08	-5.947e-08
0.176	4.223e-08	4.859e-09	1.45e-08	-5.819e-08
0.177	4.174e-08	4.072e-09	1.263e-08	-5.681e-08
0.178	4.351e-08	8.203e-09	1.558e-08	-5.288e-08
0.179	4.479e-08	6.924e-09	1.41e-08	-5.307e-08
0.18	4.479e-08	1.056e-08	1.676e-08	-4.983e-08
0.181	4.509e-08	1.027e-08	1.784e-08	-5.081e-08
0.182	4.519e-08	1.361e-08	1.853e-08	-4.747e-08
0.183	4.833e-08	1.273e-08	1.735e-08	-4.639e-08
0.184	4.509e-08	1.558e-08	1.863e-08	-4.442e-08
0.185	4.656e-08	1.41e-08	1.794e-08	-4.265e-08
0.186	4.922e-08	1.755e-08	2.03e-08	-4.048e-08
0.187	4.991e-08	1.617e-08	2.119e-08	-4.029e-08
0.188	5.02e-08	1.912e-08	2.276e-08	-3.763e-08
0.189	4.853e-08	1.706e-08	2.109e-08	-3.596e-08
0.19	4.823e-08	2.256e-08	2.266e-08	-3.37e-08
0.191	4.882e-08	2.158e-08	2.227e-08	-3.33e-08
0.192	5.089e-08	2.424e-08	2.305e-08	-3.055e-08
0.193	5.099e-08	2.414e-08	2.217e-08	-2.839e-08
0.194	5.178e-08	2.679e-08	2.365e-08	-2.75e-08
0.195	5.581e-08	2.581e-08	2.532e-08	-2.583e-08
0.196	5.502e-08	3.053e-08	2.64e-08	-2.248e-08
0.197	5.64e-08	2.905e-08	2.709e-08	-2.366e-08
0.198	5.502e-08	3.122e-08	2.797e-08	-2.012e-08
0.199	5.63e-08	3.033e-08	2.728e-08	-2.042e-08
0.2	5.699e-08	3.319e-08	2.984e-08	-1.796e-08
0.201	5.62e-08	3.269e-08	2.974e-08	-1.678e-08
0.202	5.935e-08	3.614e-08	3.161e-08	-1.393e-08
0.203	6.043e-08	3.564e-08	2.974e-08	-1.393e-08
0.204	6.161e-08	3.732e-08	3.476e-08	-1.117e-08
0.205	6.171e-08	3.781e-08	3.555e-08	-1.009e-08
0.206	6.2e-08	4.145e-08	3.378e-08	-6.452e-09
0.207	6.033e-08	4.115e-08	3.387e-08	-6.256e-09
0.208	6.279e-08	4.322e-08	3.673e-08	-4.092e-09
0.209	6.584e-08	4.233e-08	3.555e-08	-3.108e-09
0.21	6.643e-08	4.646e-08	3.594e-08	-9.443e-10
0.211	6.417e-08	4.43e-08	3.584e-08	3.344e-10
0.212	6.653e-08	4.774e-08	3.889e-08	1.613e-09
0.213	6.496e-08	4.676e-08	3.919e-08	3.088e-09
0.214	6.555e-08	4.912e-08	4.105e-08	4.662e-09
0.215	6.761e-08	4.902e-08	4.086e-08	5.154e-09
0.216	6.781e-08	5.266e-08	3.987e-08	8.006e-09
0.217	6.456e-08	5.217e-08	4.046e-08	7.908e-09
0.218	7.145e-08	5.374e-08	4.164e-08	1.047e-08
0.219	7.007e-08	5.345e-08	4.174e-08	1.115e-08
0.22	7.273e-08	5.699e-08	4.155e-08	1.312e-08
0.221	7.115e-08	5.591e-08	4.125e-08	1.519e-08
0.222	7.115e-08	5.886e-08	4.528e-08	1.745e-08
0.223	7.036e-08	5.748e-08	4.401e-08	1.745e-08
0.224	7.145e-08	6.092e-08	4.509e-08	2.03e-08
0.225	7.42e-08	5.955e-08	4.489e-08	2.001e-08
0.226	7.764e-08	6.141e-08	4.548e-08	2.246e-08
0.227	7.548e-08	6.141e-08	4.548e-08	2.325e-08
0.228	7.794e-08	6.594e-08	4.755e-08	2.532e-08
0.229	7.695e-08	6.368e-08	4.705e-08	2.512e-08
0.23	7.705e-08	6.8e-08	4.932e-08	2.925e-08
0.231	7.656e-08	6.594e-08	4.863e-08	2.768e-08
0.232	7.833e-08	6.938e-08	4.764e-08	3.043e-08
0.233	7.695e-08	6.83e-08	4.725e-08	3.053e-08
0.234	7.666e-08	7.184e-08	5.03e-08	3.368e-08
0.235	7.882e-08	7.086e-08	5.01e-08	3.397e-08
0.236	8e-08	7.391e-08	5.128e-08	3.712e-08
0.237	8.109e-08	7.164e-08	5.01e-08	3.791e-08
0.238	8.197e-08	7.361e-08	5.217e-08	3.879e-08
0.239	8.315e-08	7.459e-08	5.237e-08	3.997e-08
0.24	8.532e-08	7.735e-08	5.423e-08	4.204e-08
0.241	8.315e-08	7.617e-08	5.384e-08	4.174e-08
0.242	8.709e-08	7.932e-08	5.335e-08	4.509e-08
0.243	8.463e-08	7.794e-08	5.246e-08	4.607e-08
0.244	8.295e-08	8.079e-08	5.423e-08	4.696e-08
0.245	8.463e-08	8.079e-08	5.591e-08	4.764e-08
0.246	8.679e-08	8.443e-08	5.433e-08	4.902e-08
0.247	8.748e-08	8.354e-08	5.718e-08	5.02e-08
0.248	8.669e-08	8.492e-08	5.699e-08	5.187e-08
0.249	8.63e-08	8.394e-08	5.522e-08	5.276e-08
0.25	8.876e-08	8.856e-08	5.61e-08	5.6e-08
0.251	8.777e-08	8.6e-08	5.61e-08	5.492e-08
0.252	9.053e-08	9.033e-08	5.837e-08	5.896e-08
0.253	9.141e-08	8.846e-08	6.053e-08	5.846e-08
0.254	9.072e-08	9.102e-08	6.21e-08	6.092e-08
0.255	8.984e-08	9.102e-08	6.023e-08	6.122e-08
0.256	9.318e-08	9.387e-08	5.896e-08	6.309e-08
0.257	9.318e-08	9.348e-08	6.151e-08	6.279e-08
0.258	9.328e-08	9.682e-08	6.21e-08	6.515e-08
0.259	9.338e-08	9.427e-08	6.053e-08	6.545e-08
0.26	9.397e-08	9.712e-08	6.476e-08	6.771e-08
0.261	9.417e-08	9.692e-08	6.505e-08	6.889e-08
0.262	9.535e-08	1.003e-07	6.673e-08	7.223e-08
0.263	9.446e-08	9.899e-08	6.535e-08	7.095e-08
0.264	9.741e-08	1.01e-07	6.456e-08	7.43e-08
0.265	9.564e-08	1.004e-07	6.407e-08	7.381e-08
0.266	9.476e-08	1.04e-07	6.476e-08	7.646e-08
0.267	9.623e-08	1.023e-07	6.702e-08	7.607e-08
0.268	9.682e-08	1.069e-07	6.84e-08	7.912e-08
0.269	9.79e-08	1.052e-07	6.614e-08	7.941e-08
0.27	9.731e-08	1.076e-07	6.85e-08	8.109e-08
0.271	1.006e-07	1.07e-07	6.8e-08	8.089e-08
0.272	1.016e-07	1.096e-07	6.968e-08	8.246e-08
0.273	9.859e-08	1.073e-07	7.076e-08	8.276e-08
0.274	9.938e-08	1.103e-07	6.918e-08	8.502e-08
0.275	9.977e-08	1.085e-07	6.968e-08	8.62e-08
0.276	9.968e-08	1.135e-07	6.918e-08	8.925e-08
0.277	1.027e-07	1.109e-07	6.997e-08	8.866e-08
0.278	1.041e-07	1.146e-07	7.282e-08	9.102e-08
0.279	1.027e-07	1.143e-07	7.194e-08	9.004e-08
0.28	1.02e-07	1.151e-07	7.351e-08	9.171e-08
0.281	1.032e-07	1.155e-07	7.253e-08	9.269e-08
0.282	1.051e-07	1.173e-07	7.538e-08	9.495e-08
0.283	1.032e-07	1.16e-07	7.391e-08	9.505e-08
0.284	1.052e-07	1.202e-07	7.548e-08	9.692e-08
0.285	1.049e-07	1.187e-07	7.42e-08	9.741e-08
0.286	1.049e-07	1.222e-07	7.568e-08	1.009e-07
0.287	1.05e-07	1.21e-07	7.4e-08	9.918e-08
0.288	1.065e-07	1.233e-07	7.489e-08	1.013e-07
0.289	1.077e-07	1.224e-07	7.44e-08	1.019e-07
0.29	1.066e-07	1.253e-07	7.705e-08	1.043e-07
0.291	1.073e-07	1.228e-07	7.794e-08	1.033e-07
0.292	1.087e-07	1.264e-07	7.882e-08	1.077e-07
0.293	1.084e-07	1.257e-07	8.187e-08	1.062e-07
0.294	1.112e-07	1.296e-07	8.069e-08	1.077e-07
0.295	1.104e-07	1.276e-07	8.177e-08	1.09e-07
0.296	1.123e-07	1.296e-07	8.05e-08	1.115e-07
0.297	1.118e-07	1.29e-07	8.109e-08	1.104e-07
0.298	1.129e-07	1.322e-07	8.109e-08	1.129e-07
0.299	1.103e-07	1.318e-07	8.059e-08	1.124e-07
0.3	1.128e-07	1.343e-07	8.305e-08	1.15e-07
0.301	1.122e-07	1.328e-07	7.971e-08	1.157e-07
0.302	1.144e-07	1.36e-07	8.305e-08	1.179e-07
0.303	1.15e-07	1.346e-07	8.364e-08	1.18e-07
0.304	1.149e-07	1.378e-07	8.256e-08	1.2e-07
0.305	1.13e-07	1.358e-07	8.354e-08	1.2e-07
0.306	1.163e-07	1.388e-07	8.512e-08	1.23e-07
0.307	1.159e-07	1.367e-07	8.335e-08	1.223e-07
0.308	1.184e-07	1.394e-07	8.364e-08	1.235e-07
0.309	1.172e-07	1.394e-07	8.512e-08	1.238e-07
0.31	1.185e-07	1.431e-07	8.62e-08	1.27e-07
0.311	1.203e-07	1.409e-07	8.374e-08	1.271e-07
0.312	1.202e-07	1.431e-07	8.65e-08	1.283e-07
0.313	1.191e-07	1.428e-07	8.541e-08	1.278e-07
0.314	1.199e-07	1.457e-07	8.768e-08	1.315e-07
0.315	1.185e-07	1.446e-07	8.64e-08	1.307e-07
0.316	1.188e-07	1.465e-07	8.758e-08	1.338e-07
0.317	1.172e-07	1.455e-07	8.63e-08	1.326e-07
0.318	1.208e-07	1.485e-07	8.974e-08	1.351e-07
0.319	1.201e-07	1.469e-07	8.836e-08	1.349e-07
0.32	1.209e-07	1.504e-07	8.866e-08	1.366e-07
0.321	1.224e-07	1.489e-07	8.964e-08	1.366e-07
0.322	1.233e-07	1.519e-07	9.102e-08	1.389e-07
0.323	1.247e-07	1.491e-07	9.053e-08	1.38e-07
0.324	1.253e-07	1.53e-07	9.171e-08	1.417e-07
0.325	1.233e-07	1.513e-07	9.131e-08	1.419e-07
0.326	1.245e-07	1.544e-07	9.2e-08	1.439e-07
0.327	1.256e-07	1.54e-07	9.387e-08	1.432e-07
0.328	1.279e-07	1.564e-07	9.2e-08	1.448e-07
0.329	1.269e-07	1.562e-07	9.289e-08	1.462e-07
0.33	1.278e-07	1.575e-07	9.358e-08	1.468e-07
0.331	1.283e-07	1.567e-07	9.309e-08	1.46e-07
0.332	1.259e-07	1.584e-07	9.318e-08	1.484e-07
0.333	1.271e-07	1.574e-07	9.466e-08	1.491e-07
0.334	1.3e-07	1.596e-07	9.535e-08	1.513e-07
0.335	1.291e-07	1.589e-07	9.604e-08	1.517e-07
0.336	1.314e-07	1.615e-07	9.702e-08	1.536e-07
0.337	1.319e-07	1.616e-07	9.466e-08	1.526e-07
0.338	1.322e-07	1.629e-07	9.584e-08	1.552e-07
0.339	1.297e-07	1.611e-07	9.741e-08	1.555e-07
0.34	1.306e-07	1.654e-07	9.653e-08	1.581e-07
0.341	1.286e-07	1.637e-07	9.604e-08	1.559e-07
0.342	1.3e-07	1.664e-07	9.859e-08	1.6e-07
0.343	1.328e-07	1.666e-07	9.692e-08	1.595e-07
0.344	1.364e-07	1.678e-07	9.702e-08	1.612e-07
0.345	1.345e-07	1.651e-07	9.909e-08	1.615e-07
0.346	1.332e-07	1.692e-07	9.879e-08	1.629e-07
0.347	1.337e-07	1.672e-07	9.879e-08	1.629e-07
0.348	1.364e-07	1.709e-07	1.01e-07	1.658e-07
0.349	1.357e-07	1.692e-07	1.012e-07	1.649e-07
0.35	1.358e-07	1.725e-07	1.012e-07	1.67e-07
0.351	1.359e-07	1.717e-07	1.008e-07	1.669e-07
0.352	1.373e-07	1.736e-07	1.04e-07	1.682e-07
0.353	1.368e-07	1.725e-07	1.021e-07	1.693e-07
0.354	1.371e-07	1.756e-07	1.011e-07	1.713e-07
0.355	1.371e-07	1.743e-07	1.019e-07	1.703e-07
0.356	1.39e-07	1.776e-07	1.04e-07	1.733e-07
0.357	1.382e-07	1.754e-07	1.039e-07	1.727e-07
0.358	1.397e-07	1.787e-07	1.039e-07	1.741e-07
0.359	1.399e-07	1.78e-07	1.03e-07	1.752e-07
0.36	1.411e-07	1.801e-07	1.053e-07	1.766e-07
0.361	1.388e-07	1.786e-07	1.06e-07	1.761e-07
0.362	1.428e-07	1.809e-07	1.069e-07	1.793e-07
0.363	1.418e-07	1.793e-07	1.039e-07	1.78e-07
0.364	1.434e-07	1.835e-07	1.079e-07	1.814e-07
0.365	1.415e-07	1.816e-07	1.066e-07	1.816e-07
0.366	1.424e-07	1.843e-07	1.062e-07	1.825e-07
0.367	1.396e-07	1.838e-07	1.072e-07	1.828e-07
0.368	1.408e-07	1.87e-07	1.096e-07	1.838e-07
0.369	1.397e-07	1.84e-07	1.067e-07	1.855e-07
0.37	1.433e-07	1.856e-07	1.108e-07	1.86e-07
0.371	1.431e-07	1.848e-07	1.088e-07	1.869e-07
0.372	1.444e-07	1.891e-07	1.098e-07	1.893e-07
0.373	1.424e-07	1.873e-07	1.107e-07	1.889e-07
0.374	1.45e-07	1.905e-07	1.115e-07	1.896e-07
0.375	1.462e-07	1.892e-07	1.101e-07	1.905e-07
0.376	1.471e-07	1.912e-07	1.103e-07	1.923e-07
0.377	1.434e-07	1.903e-07	1.111e-07	1.923e-07
0.378	1.473e-07	1.932e-07	1.123e-07	1.945e-07
0.379	1.456e-07	1.921e-07	1.109e-07	1.934e-07
0.38	1.48e-07	1.949e-07	1.12e-07	1.961e-07
0.381	1.467e-07	1.922e-07	1.113e-07	1.958e-07
0.382	1.488e-07	1.966e-07	1.139e-07	1.98e-07
0.383	1.487e-07	1.943e-07	1.122e-07	1.976e-07
0.384	1.509e-07	1.976e-07	1.135e-07	2.003e-07
0.385	1.509e-07	1.959e-07	1.137e-07	2.003e-07
0.386	1.526e-07	1.991e-07	1.13e-07	2.029e-07
0.387	1.499e-07	1.966e-07	1.166e-07	2.024e-07
0.388	1.518e-07	1.997e-07	1.157e-07	2.044e-07
0.389	1.491e-07	1.983e-07	1.129e-07	2.041e-07
0.39	1.528e-07	2.008e-07	1.169e-07	2.057e-07
0.391	1.524e-07	2.002e-07	1.143e-07	2.05e-07
0.392	1.539e-07	2.03e-07	1.167e-07	2.064e-07
0.393	1.522e-07	2.018e-07	1.149e-07	2.074e-07
0.394	1.549e-07	2.056e-07	1.149e-07	2.108e-07
0.395	1.541e-07	2.023e-07	1.153e-07	2.093e-07
0.396	1.555e-07	2.06e-07	1.171e-07	2.123e-07
0.397	1.556e-07	2.041e-07	1.171e-07	2.113e-07
0.398	1.562e-07	2.062e-07	1.176e-07	2.132e-07
0.399	1.567e-07	2.075e-07	1.185e-07	2.134e-07
0.4	1.575e-07	2.082e-07	1.181e-07	2.147e-07
0.401	1.561e-07	2.071e-07	1.162e-07	2.153e-07
0.402	1.578e-07	2.102e-07	1.185e-07	2.173e-07
0.403	1.573e-07	2.089e-07	1.179e-07	2.174e-07
0.404	1.594e-07	2.114e-07	1.206e-07	2.19e-07
0.405	1.578e-07	2.092e-07	1.198e-07	2.195e-07
0.406	1.588e-07	2.122e-07	1.191e-07	2.218e-07
0.407	1.593e-07	2.121e-07	1.188e-07	2.211e-07
0.408	1.591e-07	2.152e-07	1.218e-07	2.224e-07
0.409	1.587e-07	2.127e-07	1.217e-07	2.226e-07
0.41	1.644e-07	2.175e-07	1.236e-07	2.263e-07
0.411	1.647e-07	2.155e-07	1.213e-07	2.253e-07
0.412	1.642e-07	2.188e-07	1.235e-07	2.275e-07
0.413	1.609e-07	2.158e-07	1.22e-07	2.284e-07
0.414	1.607e-07	2.192e-07	1.246e-07	2.298e-07
0.415	1.604e-07	2.179e-07	1.225e-07	2.283e-07
0.416	1.662e-07	2.222e-07	1.253e-07	2.315e-07
0.417	1.658e-07	2.199e-07	1.256e-07	2.312e-07
0.418	1.648e-07	2.23e-07	1.267e-07	2.343e-07
0.419	1.665e-07	2.201e-07	1.237e-07	2.322e-07
0.42	1.661e-07	2.24e-07	1.24e-07	2.354e-07
0.421	1.66e-07	2.221e-07	1.264e-07	2.353e-07
0.422	1.666e-07	2.255e-07	1.263e-07	2.365e-07
0.423	1.668e-07	2.245e-07	1.248e-07	2.369e-07
0.424	1.671e-07	2.278e-07	1.256e-07	2.39e-07
0.425	1.676e-07	2.254e-07	1.246e-07	2.389e-07
0.426	1.716e-07	2.275e-07	1.279e-07	2.406e-07
0.427	1.689e-07	2.273e-07	1.275e-07	2.404e-07
0.428	1.718e-07	2.304e-07	1.285e-07	2.422e-07
0.429	1.688e-07	2.287e-07	1.28e-07	2.415e-07
0.43	1.72e-07	2.303e-07	1.304e-07	2.449e-07
0.431	1.716e-07	2.294e-07	1.311e-07	2.444e-07
0.432	1.7e-07	2.324e-07	1.316e-07	2.464e-07
0.433	1.701e-07	2.315e-07	1.291e-07	2.463e-07
0.434	1.733e-07	2.343e-07	1.308e-07	2.49e-07
0.435	1.72e-07	2.325e-07	1.299e-07	2.479e-07
0.436	1.744e-07	2.338e-07	1.305e-07	2.496e-07
0.437	1.744e-07	2.324e-07	1.299e-07	2.497e-07
0.438	1.787e-07	2.36e-07	1.327e-07	2.521e-07
0.439	1.735e-07	2.351e-07	1.326e-07	2.524e-07
0.44	1.76e-07	2.373e-07	1.33e-07	2.542e-07
0.441	1.763e-07	2.374e-07	1.332e-07	2.544e-07
0.442	1.777e-07	2.392e-07	1.325e-07	2.558e-07
0.443	1.771e-07	2.379e-07	1.334e-07	2.55e-07
0.444	1.777e-07	2.414e-07	1.341e-07	2.583e-07
0.445	1.781e-07	2.393e-07	1.328e-07	2.572e-07
0.446	1.792e-07	2.423e-07	1.36e-07	2.605e-07
0.447	1.758e-07	2.406e-07	1.35e-07	2.597e-07
0.448	1.777e-07	2.429e-07	1.337e-07	2.619e-07
0.449	1.789e-07	2.429e-07	1.347e-07	2.616e-07
0.45	1.812e-07	2.458e-07	1.344e-07	2.639e-07
0.451	1.81e-07	2.442e-07	1.356e-07	2.634e-07
0.452	1.816e-07	2.472e-07	1.377e-07	2.652e-07
0.453	1.781e-07	2.451e-07	1.37e-07	2.648e-07
0.454	1.791e-07	2.481e-07	1.394e-07	2.68e-07
0.455	1.801e-07	2.471e-07	1.37e-07	2.685e-07
0.456	1.821e-07	2.5e-07	1.391e-07	2.701e-07
0.457	1.823e-07	2.481e-07	1.384e-07	2.699e-07
0.458	1.871e-07	2.511e-07	1.374e-07	2.713e-07
0.459	1.819e-07	2.503e-07	1.389e-07	2.709e-07
0.46	1.848e-07	2.537e-07	1.391e-07	2.739e-07
0.461	1.853e-07	2.519e-07	1.389e-07	2.726e-07
0.462	1.845e-07	2.54e-07	1.413e-07	2.741e-07
0.463	1.87e-07	2.537e-07	1.411e-07	2.748e-07
0.464	1.871e-07	2.56e-07	1.407e-07	2.767e-07
0.465	1.858e-07	2.537e-07	1.417e-07	2.78e-07
0.466	1.877e-07	2.566e-07	1.438e-07	2.787e-07
0.467	1.895e-07	2.564e-07	1.435e-07	2.78e-07
0.468	1.904e-07	2.592e-07	1.445e-07	2.804e-07
0.469	1.89e-07	2.592e-07	1.417e-07	2.799e-07
0.47	1.918e-07	2.592e-07	1.433e-07	2.827e-07
0.471	1.896e-07	2.583e-07	1.431e-07	2.828e-07
0.472	1.905e-07	2.613e-07	1.437e-07	2.848e-07
0.473	1.907e-07	2.604e-07	1.441e-07	2.843e-07
0.474	1.916e-07	2.635e-07	1.444e-07	2.864e-07
0.475	1.901e-07	2.613e-07	1.445e-07	2.867e-07
0.476	1.913e-07	2.654e-07	1.437e-07	2.88e-07
0.477	1.919e-07	2.643e-07	1.452e-07	2.877e-07
0.478	1.939e-07	2.671e-07	1.476e-07	2.897e-07
0.479	1.927e-07	2.648e-07	1.474e-07	2.891e-07
0.48	1.958e-07	2.68e-07	1.501e-07	2.915e-07
0.481	1.93e-07	2.669e-07	1.483e-07	2.907e-07
0.482	1.966e-07	2.7e-07	1.504e-07	2.925e-07
0.483	1.958e-07	2.679e-07	1.48e-07	2.924e-07
0.484	1.946e-07	2.711e-07	1.483e-07	2.964e-07
0.485	1.955e-07	2.702e-07	1.484e-07	2.948e-07
0.486	1.988e-07	2.731e-07	1.485e-07	2.964e-07
0.487	1.965e-07	2.715e-07	1.482e-07	2.967e-07
0.488	1.993e-07	2.754e-07	1.498e-07	2.984e-07
0.489	2.009e-07	2.731e-07	1.498e-07	2.997e-07
0.49	1.994e-07	2.755e-07	1.509e-07	3.008e-07
0.491	1.971e-07	2.74e-07	1.507e-07	3.011e-07
0.492	2.03e-07	2.764e-07	1.517e-07	3.039e-07
0.493	2e-07	2.758e-07	1.502e-07	3.024e-07
0.494	2.004e-07	2.784e-07	1.535e-07	3.035e-07
0.495	2.016e-07	2.774e-07	1.516e-07	3.044e-07
0.496	2.03e-07	2.808e-07	1.535e-07	3.057e-07
0.497	2.03e-07	2.781e-07	1.54e-07	3.06e-07
0.498	2.039e-07	2.82e-07	1.549e-07	3.084e-07
0.499	2.027e-07	2.805e-07	1.532e-07	3.084e-07
0.5	2.059e-07	2.838e-07	1.536e-07	3.109e-07
0.501	2.044e-07	2.823e-07	1.525e-07	3.113e-07
0.502	2.056e-07	2.834e-07	1.561e-07	3.124e-07
0.503	2.031e-07	2.836e-07	1.564e-07	3.129e-07
0.504	2.059e-07	2.872e-07	1.575e-07	3.147e-07
0.505	2.049e-07	2.855e-07	1.576e-07	3.144e-07
0.506	2.072e-07	2.888e-07	1.567e-07	3.157e-07
0.507	2.056e-07	2.864e-07	1.552e-07	3.168e-07
0.508	2.099e-07	2.911e-07	1.584e-07	3.177e-07
0.509	2.082e-07	2.878e-07	1.587e-07	3.175e-07
0.51	2.091e-07	2.906e-07	1.587e-07	3.197e-07
0.511	2.084e-07	2.889e-07	1.578e-07	3.201e-07
0.512	2.116e-07	2.935e-07	1.588e-07	3.229e-07
0.513	2.082e-07	2.928e-07	1.59e-07	3.221e-07
0.514	2.144e-07	2.945e-07	1.583e-07	3.225e-07
0.515	2.119e-07	2.933e-07	1.576e-07	3.238e-07
0.516	2.117e-07	2.967e-07	1.612e-07	3.267e-07
0.517	2.123e-07	2.951e-07	1.601e-07	3.267e-07
0.518	2.128e-07	2.981e-07	1.614e-07	3.275e-07
0.519	2.119e-07	2.965e-07	1.584e-07	3.285e-07
0.52	2.143e-07	2.999e-07	1.615e-07	3.294e-07
0.521	2.135e-07	2.969e-07	1.601e-07	3.297e-07
0.522	2.165e-07	3.005e-07	1.637e-07	3.311e-07
0.523	2.14e-07	2.997e-07	1.641e-07	3.316e-07
0.524	2.199e-07	3.034e-07	1.645e-07	3.346e-07
0.525	2.178e-07	3.012e-07	1.649e-07	3.348e-07
0.526	2.194e-07	3.05e-07	1.649e-07	3.362e-07
0.527	2.149e-07	3.028e-07	1.66e-07	3.374e-07
0.528	2.167e-07	3.058e-07	1.678e-07	3.384e-07
0.529	2.17e-07	3.046e-07	1.674e-07	3.378e-07
0.53	2.214e-07	3.079e-07	1.674e-07	3.4e-07
0.531	2.193e-07	3.052e-07	1.645e-07	3.414e-07
0.532	2.24e-07	3.086e-07	1.672e-07	3.42e-07
0.533	2.224e-07	3.087e-07	1.66e-07	3.425e-07
0.534	2.229e-07	3.106e-07	1.659e-07	3.441e-07
0.535	2.202e-07	3.101e-07	1.658e-07	3.452e-07
0.536	2.255e-07	3.134e-07	1.659e-07	3.468e-07
0.537	2.228e-07	3.114e-07	1.685e-07	3.468e-07
0.538	2.251e-07	3.147e-07	1.688e-07	3.48e-07
0.539	2.25e-07	3.13e-07	1.696e-07	3.476e-07
0.54	2.276e-07	3.165e-07	1.699e-07	3.506e-07
0.541	2.223e-07	3.145e-07	1.706e-07	3.508e-07
0.542	2.257e-07	3.168e-07	1.707e-07	3.525e-07
0.543	2.267e-07	3.162e-07	1.702e-07	3.53e-07
0.544	2.285e-07	3.185e-07	1.728e-07	3.546e-07
0.545	2.272e-07	3.175e-07	1.719e-07	3.551e-07
0.546	2.296e-07	3.213e-07	1.729e-07	3.563e-07
0.547	2.256e-07	3.201e-07	1.728e-07	3.57e-07
0.548	2.294e-07	3.232e-07	1.745e-07	3.582e-07
0.549	2.29e-07	3.213e-07	1.744e-07	3.588e-07
0.55	2.322e-07	3.258e-07	1.742e-07	3.612e-07
0.551	2.308e-07	3.236e-07	1.76e-07	3.623e-07
0.552	2.321e-07	3.263e-07	1.773e-07	3.636e-07
0.553	2.326e-07	3.257e-07	1.753e-07	3.634e-07
0.554	2.33e-07	3.265e-07	1.773e-07	3.659e-07
0.555	2.329e-07	3.258e-07	1.785e-07	3.645e-07
0.556	2.375e-07	3.303e-07	1.78e-07	3.669e-07
0.557	2.337e-07	3.287e-07	1.772e-07	3.672e-07
0.558	2.377e-07	3.334e-07	1.805e-07	3.708e-07
0.559	2.343e-07	3.306e-07	1.79e-07	3.696e-07
0.56	2.371e-07	3.338e-07	1.796e-07	3.71e-07
0.561	2.346e-07	3.336e-07	1.819e-07	3.724e-07
0.562	2.395e-07	3.362e-07	1.826e-07	3.732e-07
0.563	2.376e-07	3.352e-07	1.818e-07	3.75e-07
0.564	2.416e-07	3.386e-07	1.846e-07	3.755e-07
0.565	2.395e-07	3.359e-07	1.826e-07	3.769e-07
0.566	2.404e-07	3.396e-07	1.839e-07	3.791e-07
0.567	2.419e-07	3.384e-07	1.849e-07	3.784e-07
0.568	2.426e-07	3.425e-07	1.84e-07	3.809e-07
0.569	2.418e-07	3.403e-07	1.852e-07	3.812e-07
0.57	2.47e-07	3.433e-07	1.864e-07	3.832e-07
0.571	2.469e-07	3.429e-07	1.818e-07	3.831e-07
0.572	2.457e-07	3.455e-07	1.859e-07	3.848e-07
0.573	2.443e-07	3.452e-07	1.839e-07	3.847e-07
0.574	2.478e-07	3.479e-07	1.878e-07	3.88e-07
0.575	2.437e-07	3.46e-07	1.862e-07	3.887e-07
0.576	2.473e-07	3.481e-07	1.871e-07	3.897e-07
0.577	2.457e-07	3.475e-07	1.891e-07	3.891e-07
0.578	2.479e-07	3.518e-07	1.901e-07	3.925e-07
0.579	2.484e-07	3.503e-07	1.888e-07	3.92e-07
0.58	2.509e-07	3.518e-07	1.901e-07	3.94e-07
0.581	2.479e-07	3.515e-07	1.905e-07	3.941e-07
0.582	2.507e-07	3.553e-07	1.924e-07	3.969e-07
0.583	2.517e-07	3.541e-07	1.917e-07	3.971e-07
0.584	2.522e-07	3.574e-07	1.936e-07	3.993e-07
0.585	2.522e-07	3.56e-07	1.912e-07	3.999e-07
0.586	2.54e-07	3.592e-07	1.938e-07	4.006e-07
0.587	2.505e-07	3.575e-07	1.937e-07	4.017e-07
0.588	2.522e-07	3.611e-07	1.935e-07	4.039e-07
0.589	2.54e-07	3.592e-07	1.943e-07	4.047e-07
0.59	2.569e-07	3.624e-07	1.987e-07	4.061e-07
0.591	2.544e-07	3.605e-07	1.958e-07	4.069e-07
0.592	2.555e-07	3.644e-07	1.971e-07	4.074e-07
0.593	2.549e-07	3.629e-07	1.971e-07	4.081e-07
0.594	2.565e-07	3.655e-07	2.001e-07	4.096e-07
0.595	2.573e-07	3.657e-07	2.003e-07	4.106e-07
0.596	2.603e-07	3.696e-07	1.995e-07	4.125e-07
0.597	2.58e-07	3.668e-07	1.979e-07	4.145e-07
0.598	2.621e-07	3.686e-07	2.003e-07	4.144e-07
0.599	2.59e-07	3.703e-07	1.994e-07	4.15e-07
0.6	2.604e-07	3.735e-07	2.013e-07	4.176e-07
0.601	2.604e-07	3.708e-07	2.036e-07	4.172e-07
0.602	2.635e-07	3.752e-07	2.03e-07	4.197e-07
0.603	2.618e-07	3.73e-07	2.023e-07	4.203e-07
0.604	2.677e-07	3.766e-07	2.034e-07	4.225e-07
0.605	2.641e-07	3.757e-07	2.027e-07	4.23e-07
0.606	2.68e-07	3.794e-07	2.064e-07	4.247e-07
0.607	2.652e-07	3.766e-07	2.03e-07	4.246e-07
0.608	2.67e-07	3.804e-07	2.08e-07	4.264e-07
0.609	2.679e-07	3.79e-07	2.079e-07	4.277e-07
0.61	2.674e-07	3.822e-07	2.077e-07	4.285e-07
0.611	2.673e-07	3.819e-07	2.062e-07	4.289e-07
0.612	2.691e-07	3.854e-07	2.072e-07	4.322e-07
0.613	2.699e-07	3.83e-07	2.085e-07	4.317e-07
0.614	2.738e-07	3.873e-07	2.085e-07	4.343e-07
0.615	2.709e-07	3.872e-07	2.104e-07	4.351e-07
0.616	2.733e-07	3.901e-07	2.122e-07	4.373e-07
0.617	2.738e-07	3.885e-07	2.11e-07	4.381e-07
0.618	2.747e-07	3.905e-07	2.142e-07	4.404e-07
0.619	2.753e-07	3.9e-07	2.128e-07	4.404e-07
0.62	2.76e-07	3.923e-07	2.159e-07	4.412e-07
0.621	2.77e-07	3.913e-07	2.155e-07	4.433e-07
0.622	2.777e-07	3.952e-07	2.173e-07	4.442e-07
0.623	2.754e-07	3.938e-07	2.173e-07	4.446e-07
0.624	2.764e-07	3.97e-07	2.162e-07	4.464e-07
0.625	2.749e-07	3.963e-07	2.15e-07	4.473e-07
0.626	2.799e-07	3.992e-07	2.168e-07	4.505e-07
0.627	2.807e-07	3.982e-07	2.196e-07	4.5e-07
0.628	2.818e-07	4.026e-07	2.21e-07	4.515e-07
0.629	2.819e-07	4.005e-07	2.21e-07	4.531e-07
0.63	2.856e-07	4.037e-07	2.229e-07	4.549e-07
0.631	2.824e-07	4.033e-07	2.204e-07	4.545e-07
0.632	2.848e-07	4.053e-07	2.217e-07	4.576e-07
0.633	2.852e-07	4.06e-07	2.222e-07	4.577e-07
0.634	2.849e-07	4.078e-07	2.24e-07	4.61e-07
0.635	2.834e-07	4.078e-07	2.201e-07	4.6e-07
0.636	2.87e-07	4.103e-07	2.223e-07	4.636e-07
0.637	2.843e-07	4.104e-07	2.232e-07	4.631e-07
0.638	2.85e-07	4.125e-07	2.256e-07	4.655e-07
0.639	2.86e-07	4.111e-07	2.257e-07	4.643e-07
0.64	2.889e-07	4.146e-07	2.267e-07	4.67e-07
0.641	2.867e-07	4.131e-07	2.276e-07	4.682e-07
0.642	2.904e-07	4.168e-07	2.298e-07	4.711e-07
0.643	2.905e-07	4.155e-07	2.272e-07	4.708e-07
0.644	2.934e-07	4.189e-07	2.308e-07	4.73e-07
0.645	2.904e-07	4.177e-07	2.292e-07	4.733e-07
0.646	2.953e-07	4.198e-07	2.325e-07	4.748e-07
0.647	2.928e-07	4.196e-07	2.329e-07	4.762e-07
0.648	2.965e-07	4.224e-07	2.321e-07	4.782e-07
0.649	2.967e-07	4.217e-07	2.322e-07	4.787e-07
0.65	2.965e-07	4.246e-07	2.32e-07	4.817e-07
0.651	2.933e-07	4.241e-07	2.336e-07	4.816e-07
0.652	2.948e-07	4.279e-07	2.346e-07	4.836e-07
0.653	2.946e-07	4.276e-07	2.336e-07	4.837e-07
0.654	2.989e-07	4.309e-07	2.366e-07	4.849e-07
0.655	2.975e-07	4.287e-07	2.355e-07	4.866e-07
0.656	3.001e-07	4.321e-07	2.389e-07	4.899e-07
0.657	3.004e-07	4.31e-07	2.365e-07	4.904e-07
0.658	3.021e-07	4.346e-07	2.391e-07	4.929e-07
0.659	3.009e-07	4.345e-07	2.385e-07	4.93e-07
0.66	3.044e-07	4.375e-07	2.417e-07	4.952e-07
0.661	3.027e-07	4.355e-07	2.403e-07	4.959e-07
0.662	3.062e-07	4.392e-07	2.445e-07	4.988e-07
0.663	3.032e-07	4.378e-07	2.427e-07	4.987e-07
0.664	3.064e-07	4.397e-07	2.458e-07	5.008e-07
0.665	3.055e-07	4.407e-07	2.452e-07	5.021e-07
0.666	3.1e-07	4.436e-07	2.456e-07	5.035e-07
0.667	3.065e-07	4.425e-07	2.443e-07	5.044e-07
0.668	3.1e-07	4.46e-07	2.49e-07	5.067e-07
0.669	3.096e-07	4.439e-07	2.464e-07	5.059e-07
0.67	3.11e-07	4.486e-07	2.485e-07	5.094e-07
0.671	3.091e-07	4.461e-07	2.505e-07	5.091e-07
0.672	3.144e-07	4.499e-07	2.497e-07	5.137e-07
0.673	3.147e-07	4.498e-07	2.512e-07	5.126e-07
0.674	3.155e-07	4.533e-07	2.546e-07	5.153e-07
0.675	3.137e-07	4.507e-07	2.514e-07	5.155e-07
0.676	3.163e-07	4.537e-07	2.536e-07	5.184e-07
0.677	3.168e-07	4.547e-07	2.544e-07	5.177e-07
0.678	3.164e-07	4.58e-07	2.565e-07	5.205e-07
0.679	3.155e-07	4.566e-07	2.545e-07	5.207e-07
0.68	3.179e-07	4.61e-07	2.554e-07	5.23e-07
0.681	3.194e-07	4.594e-07	2.571e-07	5.247e-07
0.682	3.201e-07	4.624e-07	2.589e-07	5.272e-07
0.683	3.206e-07	4.617e-07	2.57e-07	5.274e-07
0.684	3.221e-07	4.661e-07	2.601e-07	5.312e-07
0.685	3.22e-07	4.655e-07	2.602e-07	5.304e-07
0.686	3.236e-07	4.668e-07	2.613e-07	5.328e-07
0.687	3.227e-07	4.667e-07	2.605e-07	5.334e-07
0.688	3.237e-07	4.699e-07	2.649e-07	5.343e-07
0.689	3.266e-07	4.693e-07	2.633e-07	5.355e-07
0.69	3.288e-07	4.722e-07	2.619e-07	5.383e-07
0.691	3.245e-07	4.715e-07	2.633e-07	5.392e-07
0.692	3.286e-07	4.744e-07	2.666e-07	5.404e-07
0.693	3.287e-07	4.741e-07	2.636e-07	5.418e-07
0.694	3.329e-07	4.769e-07	2.671e-07	5.438e-07
0.695	3.336e-07	4.772e-07	2.675e-07	5.446e-07
0.696	3.347e-07	4.788e-07	2.695e-07	5.473e-07
0.697	3.325e-07	4.785e-07	2.687e-07	5.482e-07
0.698	3.366e-07	4.814e-07	2.707e-07	5.503e-07
0.699	3.327e-07	4.815e-07	2.713e-07	5.511e-07
0.7	3.359e-07	4.848e-07	2.75e-07	5.544e-07
0.701	3.324e-07	4.849e-07	2.721e-07	5.55e-07
0.702	3.38e-07	4.88e-07	2.743e-07	5.572e-07
0.703	3.379e-07	4.872e-07	2.757e-07	5.569e-07
0.704	3.414e-07	4.901e-07	2.782e-07	5.591e-07
0.705	3.392e-07	4.888e-07	2.776e-07	5.593e-07
0.706	3.415e-07	4.923e-07	2.804e-07	5.615e-07
0.707	3.414e-07	4.918e-07	2.796e-07	5.628e-07
0.708	3.412e-07	4.956e-07	2.813e-07	5.668e-07
0.709	3.393e-07	4.945e-07	2.792e-07	5.659e-07
0.71	3.404e-07	4.976e-07	2.835e-07	5.692e-07
0.711	3.434e-07	4.97e-07	2.812e-07	5.704e-07
0.712	3.472e-07	5.007e-07	2.837e-07	5.719e-07
0.713	3.469e-07	5.004e-07	2.816e-07	5.71e-07
0.714	3.477e-07	5.029e-07	2.843e-07	5.747e-07
0.715	3.46e-07	5.027e-07	2.854e-07	5.751e-07
0.716	3.496e-07	5.055e-07	2.871e-07	5.782e-07
0.717	3.496e-07	5.06e-07	2.855e-07	5.797e-07
0.718	3.496e-07	5.083e-07	2.906e-07	5.821e-07
0.719	3.503e-07	5.069e-07	2.879e-07	5.83e-07
0.72	3.535e-07	5.108e-07	2.905e-07	5.85e-07
0.721	3.506e-07	5.106e-07	2.926e-07	5.858e-07
0.722	3.517e-07	5.144e-07	2.933e-07	5.885e-07
0.723	3.514e-07	5.15e-07	2.937e-07	5.888e-07
0.724	3.564e-07	5.174e-07	2.967e-07	5.919e-07
0.725	3.542e-07	5.164e-07	2.981e-07	5.913e-07
0.726	3.571e-07	5.202e-07	2.996e-07	5.939e-07
0.727	3.576e-07	5.195e-07	2.995e-07	5.96e-07
0.728	3.594e-07	5.224e-07	2.994e-07	5.982e-07
0.729	3.599e-07	5.228e-07	3e-07	5.987e-07
0.73	3.6e-07	5.261e-07	3.009e-07	6.016e-07
0.731	3.636e-07	5.253e-07	2.997e-07	6.017e-07
0.732	3.659e-07	5.291e-07	3.03e-07	6.04e-07
0.733	3.621e-07	5.281e-07	2.995e-07	6.047e-07
0.734	3.668e-07	5.312e-07	3.056e-07	6.074e-07
0.735	3.681e-07	5.314e-07	3.042e-07	6.083e-07
0.736	3.703e-07	5.345e-07	3.067e-07	6.115e-07
0.737	3.679e-07	5.344e-07	3.061e-07	6.126e-07
0.738	3.692e-07	5.357e-07	3.069e-07	6.154e-07
0.739	3.671e-07	5.361e-07	3.09e-07	6.156e-07
0.74	3.708e-07	5.392e-07	3.122e-07	6.18e-07
0.741	3.69e-07	5.396e-07	3.118e-07	6.183e-07
0.742	3.748e-07	5.432e-07	3.128e-07	6.225e-07
0.743	3.731e-07	5.407e-07	3.123e-07	6.226e-07
0.744	3.771e-07	5.447e-07	3.144e-07	6.26e-07
0.745	3.745e-07	5.453e-07	3.144e-07	6.261e-07
0.746	3.772e-07	5.481e-07	3.161e-07	6.28e-07
0.747	3.738e-07	5.483e-07	3.166e-07	6.29e-07
0.748	3.776e-07	5.513e-07	3.177e-07	6.323e-07
0.749	3.795e-07	5.519e-07	3.16e-07	6.332e-07
0.75	3.817e-07	5.542e-07	3.22e-07	6.358e-07
0.751	3.823e-07	5.55e-07	3.203e-07	6.359e-07
0.752	3.824e-07	5.562e-07	3.22e-07	6.382e-07
0.753	3.836e-07	5.564e-07	3.243e-07	6.397e-07
0.754	3.858e-07	5.599e-07	3.264e-07	6.424e-07
0.755	3.863e-07	5.593e-07	3.232e-07	6.424e-07
0.756	3.903e-07	5.633e-07	3.263e-07	6.456e-07
0.757	3.887e-07	5.636e-07	3.264e-07	6.465e-07
0.758	3.906e-07	5.664e-07	3.304e-07	6.496e-07
0.759	3.886e-07	5.666e-07	3.287e-07	6.514e-07
0.76	3.892e-07	5.694e-07	3.297e-07	6.524e-07
0.761	3.888e-07	5.693e-07	3.31e-07	6.534e-07
0.762	3.933e-07	5.714e-07	3.338e-07	6.567e-07
0.763	3.921e-07	5.707e-07	3.344e-07	6.574e-07
0.764	3.943e-07	5.753e-07	3.356e-07	6.596e-07
0.765	3.907e-07	5.746e-07	3.341e-07	6.612e-07
0.766	3.971e-07	5.774e-07	3.376e-07	6.627e-07
0.767	3.942e-07	5.771e-07	3.401e-07	6.641e-07
0.768	3.958e-07	5.805e-07	3.405e-07	6.678e-07
0.769	3.981e-07	5.817e-07	3.418e-07	6.672e-07
0.77	4.011e-07	5.851e-07	3.439e-07	6.705e-07
0.771	4.009e-07	5.851e-07	3.434e-07	6.715e-07
0.772	4.021e-07	5.877e-07	3.468e-07	6.751e-07
0.773	4.037e-07	5.876e-07	3.424e-07	6.75e-07
0.774	4.058e-07	5.909e-07	3.477e-07	6.782e-07
0.775	4.048e-07	5.914e-07	3.48e-07	6.795e-07
0.776	4.08e-07	5.937e-07	3.502e-07	6.821e-07
0.777	4.057e-07	5.933e-07	3.486e-07	6.836e-07
0.778	4.085e-07	5.973e-07	3.535e-07	6.856e-07
0.779	4.073e-07	5.984e-07	3.531e-07	6.864e-07
0.78	4.117e-07	6.006e-07	3.541e-07	6.904e-07
0.781	4.123e-07	6.025e-07	3.569e-07	6.897e-07
0.782	4.129e-07	6.034e-07	3.562e-07	6.923e-07
0.783	4.147e-07	6.042e-07	3.563e-07	6.934e-07
0.784	4.153e-07	6.072e-07	3.594e-07	6.976e-07
0.785	4.15e-07	6.075e-07	3.615e-07	6.99e-07
0.786	4.187e-07	6.113e-07	3.617e-07	7.011e-07
0.787	4.186e-07	6.12e-07	3.614e-07	7.023e-07
0.788	4.209e-07	6.135e-07	3.62e-07	7.052e-07
0.789	4.194e-07	6.134e-07	3.633e-07	7.069e-07
0.79	4.256e-07	6.173e-07	3.683e-07	7.089e-07
0.791	4.222e-07	6.189e-07	3.664e-07	7.101e-07
0.792	4.237e-07	6.215e-07	3.681e-07	7.126e-07
0.793	4.264e-07	6.226e-07	3.678e-07	7.144e-07
0.794	4.264e-07	6.25e-07	3.714e-07	7.169e-07
0.795	4.251e-07	6.244e-07	3.705e-07	7.183e-07
0.796	4.288e-07	6.274e-07	3.714e-07	7.223e-07
0.797	4.274e-07	6.288e-07	3.763e-07	7.223e-07
0.798	4.319e-07	6.324e-07	3.776e-07	7.254e-07
0.799	4.32e-07	6.317e-07	3.774e-07	7.264e-07
0.8	4.346e-07	6.348e-07	3.781e-07	7.299e-07
0.801	4.348e-07	6.365e-07	3.774e-07	7.304e-07
0.802	4.366e-07	6.388e-07	3.809e-07	7.338e-07
0.803	4.372e-07	6.396e-07	3.809e-07	7.352e-07
0.804	4.425e-07	6.415e-07	3.821e-07	7.392e-07
0.805	4.402e-07	6.431e-07	3.853e-07	7.402e-07
0.806	4.414e-07	6.454e-07	3.877e-07	7.435e-07
0.807	4.413e-07	6.464e-07	3.901e-07	7.451e-07
0.808	4.44e-07	6.486e-07	3.906e-07	7.479e-07
0.809	4.44e-07	6.489e-07	3.903e-07	7.491e-07
0.81	4.485e-07	6.52e-07	3.922e-07	7.526e-07
0.811	4.43e-07	6.537e-07	3.935e-07	7.531e-07
0.812	4.487e-07	6.564e-07	3.95e-07	7.571e-07
0.813	4.469e-07	6.57e-07	3.94e-07	7.58e-07
0.814	4.518e-07	6.594e-07	3.965e-07	7.621e-07
0.815	4.511e-07	6.605e-07	3.973e-07	7.632e-07
0.816	4.5e-07	6.627e-07	4.009e-07	7.647e-07
0.817	4.534e-07	6.636e-07	4.013e-07	7.672e-07
0.818	4.574e-07	6.662e-07	4.025e-07	7.703e-07
0.819	4.565e-07	6.697e-07	4.037e-07	7.728e-07
0.82	4.605e-07	6.724e-07	4.059e-07	7.766e-07
0.821	4.59e-07	6.713e-07	4.045e-07	7.769e-07
0.822	4.615e-07	6.76e-07	4.066e-07	7.811e-07
0.823	4.629e-07	6.77e-07	4.106e-07	7.83e-07
0.824	4.636e-07	6.806e-07	4.117e-07	7.857e-07
0.825	4.636e-07	6.813e-07	4.146e-07	7.872e-07
0.826	4.644e-07	6.831e-07	4.152e-07	7.913e-07
0.827	4.654e-07	6.836e-07	4.151e-07	7.923e-07
0.828	4.669e-07	6.873e-07	4.193e-07	7.969e-07
0.829	4.656e-07	6.873e-07	4.2e-07	7.961e-07
0.83	4.691e-07	6.913e-07	4.206e-07	8.01e-07
0.831	4.683e-07	6.924e-07	4.219e-07	8.024e-07
0.832	4.747e-07	6.967e-07	4.246e-07	8.067e-07
0.833	4.76e-07	6.969e-07	4.214e-07	8.07e-07
0.834	4.773e-07	6.997e-07	4.276e-07	8.11e-07
0.835	4.755e-07	7.011e-07	4.272e-07	8.125e-07
0.836	4.784e-07	7.032e-07	4.292e-07	8.156e-07
0.837	4.782e-07	7.052e-07	4.278e-07	8.186e-07
0.838	4.825e-07	7.09e-07	4.332e-07	8.209e-07
0.839	4.795e-07	7.091e-07	4.348e-07	8.218e-07
0.84	4.84e-07	7.13e-07	4.352e-07	8.263e-07
0.841	4.815e-07	7.134e-07	4.356e-07	8.279e-07
0.842	4.902e-07	7.178e-07	4.41e-07	8.305e-07
0.843	4.855e-07	7.191e-07	4.413e-07	8.327e-07
0.844	4.899e-07	7.216e-07	4.407e-07	8.362e-07
0.845	4.875e-07	7.235e-07	4.402e-07	8.39e-07
0.846	4.917e-07	7.251e-07	4.417e-07	8.426e-07
0.847	4.909e-07	7.264e-07	4.441e-07	8.446e-07
0.848	4.914e-07	7.29e-07	4.46e-07	8.488e-07
0.849	4.922e-07	7.321e-07	4.479e-07	8.506e-07
0.85	4.991e-07	7.352e-07	4.481e-07	8.543e-07
0.851	4.972e-07	7.365e-07	4.497e-07	8.555e-07
0.852	4.988e-07	7.408e-07	4.525e-07	8.608e-07
0.853	4.983e-07	7.416e-07	4.528e-07	8.618e-07
0.854	5.02e-07	7.45e-07	4.563e-07	8.64e-07
0.855	5.002e-07	7.448e-07	4.57e-07	8.68e-07
0.856	5.04e-07	7.479e-07	4.6e-07	8.711e-07
0.857	5.023e-07	7.505e-07	4.618e-07	8.748e-07
0.858	5.071e-07	7.554e-07	4.616e-07	8.781e-07
0.859	5.074e-07	7.562e-07	4.63e-07	8.796e-07
0.86	5.083e-07	7.588e-07	4.685e-07	8.838e-07
0.861	5.092e-07	7.614e-07	4.673e-07	8.868e-07
0.862	5.13e-07	7.648e-07	4.668e-07	8.893e-07
0.863	5.11e-07	7.68e-07	4.725e-07	8.918e-07
0.864	5.139e-07	7.701e-07	4.717e-07	8.967e-07
0.865	5.135e-07	7.709e-07	4.754e-07	8.981e-07
0.866	5.174e-07	7.744e-07	4.768e-07	9.038e-07
0.867	5.144e-07	7.761e-07	4.781e-07	9.047e-07
0.868	5.176e-07	7.812e-07	4.8e-07	9.101e-07
0.869	5.205e-07	7.819e-07	4.804e-07	9.124e-07
0.87	5.244e-07	7.851e-07	4.796e-07	9.162e-07
0.871	5.261e-07	7.882e-07	4.837e-07	9.194e-07
0.872	5.265e-07	7.911e-07	4.865e-07	9.234e-07
0.873	5.253e-07	7.926e-07	4.877e-07	9.267e-07
0.874	5.289e-07	7.963e-07	4.903e-07	9.29e-07
0.875	5.249e-07	7.972e-07	4.93e-07	9.331e-07
0.876	5.3e-07	8.018e-07	4.928e-07	9.378e-07
0.877	5.308e-07	8.047e-07	4.953e-07	9.401e-07
0.878	5.365e-07	8.081e-07	4.981e-07	9.439e-07
0.879	5.327e-07	8.1e-07	4.955e-07	9.469e-07
0.88	5.347e-07	8.131e-07	5.004e-07	9.519e-07
0.881	5.336e-07	8.158e-07	4.999e-07	9.531e-07
0.882	5.367e-07	8.194e-07	5.034e-07	9.584e-07
0.883	5.367e-07	8.211e-07	5.041e-07	9.606e-07
0.884	5.431e-07	8.246e-07	5.102e-07	9.656e-07
0.885	5.408e-07	8.274e-07	5.071e-07	9.687e-07
0.886	5.439e-07	8.313e-07	5.14e-07	9.731e-07
0.887	5.417e-07	8.317e-07	5.131e-07	9.771e-07
0.888	5.461e-07	8.375e-07	5.162e-07	9.804e-07
0.889	5.446e-07	8.398e-07	5.176e-07	9.849e-07
0.89	5.46e-07	8.44e-07	5.187e-07	9.897e-07
0.891	5.434e-07	8.463e-07	5.205e-07	9.916e-07
0.892	5.503e-07	8.502e-07	5.225e-07	9.981e-07
0.893	5.505e-07	8.527e-07	5.214e-07	1.001e-06
0.894	5.535e-07	8.567e-07	5.243e-07	1.006e-06
0.895	5.534e-07	8.578e-07	5.255e-07	1.01e-06
0.896	5.551e-07	8.618e-07	5.276e-07	1.014e-06
0.897	5.527e-07	8.669e-07	5.286e-07	1.017e-06
0.898	5.565e-07	8.697e-07	5.338e-07	1.023e-06
0.899	5.579e-07	8.73e-07	5.32e-07	1.027e-06
0.9	5.581e-07	8.775e-07	5.337e-07	1.032e-06
0.901	5.587e-07	8.811e-07	5.367e-07	1.036e-06
0.902	5.609e-07	8.844e-07	5.379e-07	1.042e-06
0.903	5.619e-07	8.869e-07	5.375e-07	1.046e-06
0.904	5.642e-07	8.91e-07	5.424e-07	1.051e-06
0.905	5.644e-07	8.95e-07	5.425e-07	1.053e-06
0.906	5.66e-07	8.987e-07	5.481e-07	1.059e-06
0.907	5.659e-07	9.017e-07	5.492e-07	1.062e-06
0.908	5.664e-07	9.052e-07	5.531e-07	1.069e-06
0.909	5.637e-07	9.096e-07	5.511e-07	1.074e-06
0.91	5.696e-07	9.152e-07	5.542e-07	1.079e-06
0.911	5.695e-07	9.186e-07	5.579e-07	1.084e-06
0.912	5.74e-07	9.228e-07	5.601e-07	1.09e-06
0.913	5.693e-07	9.274e-07	5.611e-07	1.095e-06
0.914	5.74e-07	9.31e-07	5.625e-07	1.099e-06
0.915	5.742e-07	9.351e-07	5.64e-07	1.104e-06
0.916	5.795e-07	9.39e-07	5.7e-07	1.11e-06
0.917	5.749e-07	9.422e-07	5.701e-07	1.114e-06
0.918	5.784e-07	9.466e-07	5.703e-07	1.121e-06
0.919	5.815e-07	9.514e-07	5.726e-07	1.126e-06
0.92	5.846e-07	9.558e-07	5.769e-07	1.132e-06
0.921	5.817e-07	9.604e-07	5.77e-07	1.136e-06
0.922	5.855e-07	9.652e-07	5.825e-07	1.144e-06
0.923	5.843e-07	9.682e-07	5.822e-07	1.148e-06
0.924	5.849e-07	9.747e-07	5.842e-07	1.154e-06
0.925	5.868e-07	9.776e-07	5.84e-07	1.16e-06
0.926	5.91e-07	9.828e-07	5.906e-07	1.166e-06
0.927	5.867e-07	9.882e-07	5.902e-07	1.172e-06
0.928	5.905e-07	9.934e-07	5.935e-07	1.178e-06
0.929	5.909e-07	9.975e-07	5.949e-07	1.182e-06
0.93	5.925e-07	1.003e-06	5.976e-07	1.189e-06
0.931	5.884e-07	1.006e-06	5.972e-07	1.195e-06
0.932	5.938e-07	1.015e-06	6.03e-07	1.201e-06
0.933	5.939e-07	1.019e-06	6.041e-07	1.206e-06
0.934	5.969e-07	1.026e-06	6.075e-07	1.214e-06
0.935	5.969e-07	1.03e-06	6.074e-07	1.218e-06
0.936	5.98e-07	1.035e-06	6.088e-07	1.225e-06
0.937	5.968e-07	1.041e-06	6.129e-07	1.23e-06
0.938	6.016e-07	1.046e-06	6.161e-07	1.237e-06
0.939	5.985e-07	1.052e-06	6.154e-07	1.243e-06
0.94	5.992e-07	1.057e-06	6.181e-07	1.25e-06
0.941	6.006e-07	1.063e-06	6.192e-07	1.256e-06
0.942	6.044e-07	1.07e-06	6.25e-07	1.263e-06
0.943	6.042e-07	1.076e-06	6.237e-07	1.269e-06
0.944	6.058e-07	1.081e-06	6.272e-07	1.276e-06
0.945	6.086e-07	1.088e-06	6.287e-07	1.282e-06
0.946	6.114e-07	1.094e-06	6.326e-07	1.291e-06
0.947	6.097e-07	1.1e-06	6.334e-07	1.297e-06
0.948	6.119e-07	1.107e-06	6.334e-07	1.306e-06
0.949	6.114e-07	1.115e-06	6.356e-07	1.312e-06
0.95	6.123e-07	1.121e-06	6.414e-07	1.32e-06
0.951	6.123e-07	1.127e-06	6.415e-07	1.327e-06
0.952	6.195e-07	1.133e-06	6.437e-07	1.334e-06
0.953	6.187e-07	1.14e-06	6.438e-07	1.342e-06
0.954	6.187e-07	1.147e-06	6.495e-07	1.35e-06
0.955	6.152e-07	1.154e-06	6.521e-07	1.357e-06
0.956	6.177e-07	1.163e-06	6.557e-07	1.367e-06
0.957	6.192e-07	1.169e-06	6.564e-07	1.374e-06
0.958	6.246e-07	1.178e-06	6.58e-07	1.383e-06
0.959	6.228e-07	1.185e-06	6.589e-07	1.39e-06
0.96	6.244e-07	1.192e-06	6.607e-07	1.4e-06
0.961	6.248e-07	1.2e-06	6.623e-07	1.408e-06
0.962	6.271e-07	1.206e-06	6.662e-07	1.417e-06
0.963	6.249e-07	1.214e-06	6.681e-07	1.424e-06
0.964	6.299e-07	1.222e-06	6.694e-07	1.435e-06
0.965	6.276e-07	1.229e-06	6.699e-07	1.444e-06
0.966	6.301e-07	1.237e-06	6.732e-07	1.454e-06
0.967	6.28e-07	1.247e-06	6.744e-07	1.463e-06
0.968	6.331e-07	1.253e-06	6.765e-07	1.471e-06
0.969	6.348e-07	1.261e-06	6.816e-07	1.481e-06
0.97	6.355e-07	1.27e-06	6.837e-07	1.49e-06
0.971	6.371e-07	1.279e-06	6.841e-07	1.499e-06
0.972	6.412e-07	1.289e-06	6.889e-07	1.51e-06
0.973	6.421e-07	1.297e-06	6.919e-07	1.518e-06
0.974	6.407e-07	1.307e-06	6.964e-07	1.528e-06
0.975	6.41e-07	1.317e-06	6.967e-07	1.538e-06
0.976	6.46e-07	1.326e-06	7.001e-07	1.548e-06
0.977	6.448e-07	1.336e-06	7.003e-07	1.557e-06
0.978	6.48e-07	1.346e-06	7.033e-07	1.568e-06
0.979	6.474e-07	1.356e-06	7.024e-07	1.578e-06
0.98	6.491e-07	1.367e-06	7.079e-07	1.589e-06
0.981	6.484e-07	1.378e-06	7.088e-07	1.6e-06
0.982	6.549e-07	1.388e-06	7.146e-07	1.611e-06
0.983	6.53e-07	1.4e-06	7.152e-07	1.621e-06
0.984	6.568e-07	1.412e-06	7.171e-07	1.633e-06
0.985	6.56e-07	1.424e-06	7.174e-07	1.642e-06
0.986	6.562e-07	1.434e-06	7.248e-07	1.655e-06
0.987	6.576e-07	1.448e-06	7.235e-07	1.664e-06
0.988	6.651e-07	1.46e-06	7.287e-07	1.679e-06
0.989	6.616e-07	1.471e-06	7.273e-07	1.689e-06
0.99	6.626e-07	1.483e-06	7.309e-07	1.701e-06
0.991	6.602e-07	1.498e-06	7.343e-07	1.713e-06
0.992	6.652e-07	1.51e-06	7.371e-07	1.725e-06
0.993	6.663e-07	1.523e-06	7.398e-07	1.736e-06
0.994	6.689e-07	1.537e-06	7.444e-07	1.747e-06
0.995	6.697e-07	1.552e-06	7.468e-07	1.758e-06
0.996	6.708e-07	1.565e-06	7.493e-07	1.771e-06
0.997	6.7e-07	1.579e-06	7.475e-07	1.781e-06
0.998	6.741e-07	1.594e-06	7.505e-07	1.794e-06
0.999	6.737e-07	1.609e-06	7.514e-07	1.806e-06
1	6.75e-07	1.623e-06	7.554e-07	1.819e-06
1.001	6.751e-07	1.639e-06	7.584e-07	1.831e-06
1.002	6.779e-07	1.654e-06	7.633e-07	1.844e-06
1.003	6.764e-07	1.67e-06	7.651e-07	1.855e-06
1.004	6.786e-07	1.688e-06	7.7e-07	1.87e-06
1.005	6.79e-07	1.704e-06	7.704e-07	1.882e-06
1.006	6.825e-07	1.722e-06	7.733e-07	1.896e-06
1.007	6.841e-07	1.739e-06	7.755e-07	1.909e-06
1.008	6.873e-07	1.755e-06	7.799e-07	1.923e-06
1.009	6.859e-07	1.774e-06	7.819e-07	1.937e-06
1.01	6.917e-07	1.79e-06	7.841e-07	1.951e-06
1.011	6.877e-07	1.81e-06	7.84e-07	1.965e-06
1.012	6.909e-07	1.827e-06	7.902e-07	1.979e-06
1.013	6.909e-07	1.846e-06	7.921e-07	1.991e-06
1.014	6.957e-07	1.864e-06	7.976e-07	2.007e-06
1.015	6.935e-07	1.886e-06	7.985e-07	2.02e-06
1.016	6.994e-07	1.906e-06	8.031e-07	2.035e-06
1.017	7e-07	1.928e-06	8.054e-07	2.048e-06
1.018	7.015e-07	1.949e-06	8.104e-07	2.062e-06
1.019	7e-07	1.97e-06	8.092e-07	2.077e-06
1.02	7.071e-07	1.992e-06	8.112e-07	2.092e-06
1.021	7.031e-07	2.013e-06	8.121e-07	2.107e-06
1.022	7.075e-07	2.034e-06	8.169e-07	2.123e-06
1.023	7.081e-07	2.058e-06	8.174e-07	2.139e-06
1.024	7.125e-07	2.081e-06	8.218e-07	2.155e-06
1.025	7.104e-07	2.106e-06	8.222e-07	2.171e-06
1.026	7.164e-07	2.13e-06	8.257e-07	2.186e-06
1.027	7.136e-07	2.155e-06	8.24e-07	2.201e-06
1.028	7.159e-07	2.181e-06	8.303e-07	2.22e-06
1.029	7.142e-07	2.209e-06	8.317e-07	2.234e-06
1.03	7.231e-07	2.236e-06	8.345e-07	2.252e-06
1.031	7.235e-07	2.262e-06	8.378e-07	2.266e-06
1.032	7.237e-07	2.289e-06	8.428e-07	2.283e-06
1.033	7.218e-07	2.315e-06	8.441e-07	2.299e-06
1.034	7.253e-07	2.343e-06	8.477e-07	2.315e-06
1.035	7.297e-07	2.371e-06	8.487e-07	2.331e-06
1.036	7.317e-07	2.401e-06	8.556e-07	2.35e-06
1.037	7.289e-07	2.431e-06	8.551e-07	2.365e-06
1.038	7.345e-07	2.462e-06	8.58e-07	2.384e-06
1.039	7.343e-07	2.495e-06	8.591e-07	2.402e-06
1.04	7.406e-07	2.526e-06	8.647e-07	2.42e-06
1.041	7.374e-07	2.559e-06	8.683e-07	2.436e-06
1.042	7.423e-07	2.59e-06	8.724e-07	2.454e-06
1.043	7.421e-07	2.625e-06	8.743e-07	2.472e-06
1.044	7.45e-07	2.658e-06	8.778e-07	2.492e-06
1.045	7.452e-07	2.694e-06	8.807e-07	2.508e-06
1.046	7.498e-07	2.729e-06	8.874e-07	2.529e-06
1.047	7.465e-07	2.764e-06	8.867e-07	2.545e-06
1.048	7.486e-07	2.799e-06	8.895e-07	2.564e-06
1.049	7.52e-07	2.836e-06	8.924e-07	2.583e-06
1.05	7.577e-07	2.874e-06	8.961e-07	2.604e-06
1.051	7.537e-07	2.915e-06	8.975e-07	2.622e-06
1.052	7.574e-07	2.954e-06	9.031e-07	2.642e-06
1.053	7.561e-07	2.994e-06	9.048e-07	2.661e-06
1.054	7.632e-07	3.036e-06	9.087e-07	2.682e-06
1.055	7.607e-07	3.077e-06	9.102e-07	2.702e-06
1.056	7.684e-07	3.117e-06	9.155e-07	2.722e-06
1.057	7.668e-07	3.162e-06	9.151e-07	2.743e-06
1.058	7.709e-07	3.205e-06	9.204e-07	2.763e-06
1.059	7.684e-07	3.246e-06	9.243e-07	2.782e-06
1.06	7.718e-07	3.286e-06	9.28e-07	2.804e-06
1.061	7.711e-07	3.327e-06	9.281e-07	2.822e-06
1.062	7.775e-07	3.372e-06	9.338e-07	2.844e-06
1.063	7.764e-07	3.42e-06	9.357e-07	2.864e-06
1.064	7.787e-07	3.467e-06	9.429e-07	2.887e-06
1.065	7.792e-07	3.518e-06	9.454e-07	2.906e-06
1.066	7.823e-07	3.565e-06	9.496e-07	2.929e-06
1.067	7.834e-07	3.618e-06	9.475e-07	2.951e-06
1.068	7.85e-07	3.669e-06	9.518e-07	2.974e-06
1.069	7.863e-07	3.723e-06	9.559e-07	2.996e-06
1.07	7.924e-07	3.777e-06	9.599e-07	3.018e-06
1.071	7.923e-07	3.834e-06	9.599e-07	3.04e-06
1.072	7.959e-07	3.89e-06	9.658e-07	3.063e-06
1.073	7.94e-07	3.948e-06	9.686e-07	3.084e-06
1.074	7.982e-07	4.002e-06	9.716e-07	3.108e-06
1.075	7.974e-07	4.06e-06	9.743e-07	3.13e-06
1.076	8.031e-07	4.122e-06	9.772e-07	3.154e-06
1.077	8.026e-07	4.183e-06	9.771e-07	3.178e-06
1.078	8.084e-07	4.243e-06	9.826e-07	3.201e-06
1.079	8.047e-07	4.306e-06	9.866e-07	3.223e-06
1.08	8.079e-07	4.367e-06	9.9e-07	3.246e-06
1.081	8.142e-07	4.433e-06	9.901e-07	3.268e-06
1.082	8.168e-07	4.497e-06	9.941e-07	3.289e-06
1.083	8.147e-07	4.563e-06	9.969e-07	3.309e-06
1.084	8.214e-07	4.631e-06	1e-06	3.333e-06
1.085	8.202e-07	4.702e-06	1.004e-06	3.355e-06
1.086	8.24e-07	4.769e-06	1.008e-06	3.381e-06
1.087	8.255e-07	4.842e-06	1.008e-06	3.406e-06
1.088	8.304e-07	4.913e-06	1.014e-06	3.432e-06
1.089	8.287e-07	4.986e-06	1.017e-06	3.457e-06
1.09	8.315e-07	5.057e-06	1.02e-06	3.483e-06
1.091	8.314e-07	5.134e-06	1.02e-06	3.509e-06
1.092	8.368e-07	5.208e-06	1.024e-06	3.534e-06
1.093	8.362e-07	5.283e-06	1.026e-06	3.561e-06
1.094	8.4e-07	5.359e-06	1.031e-06	3.587e-06
1.095	8.404e-07	5.442e-06	1.03e-06	3.614e-06
1.096	8.452e-07	5.52e-06	1.038e-06	3.64e-06
1.097	8.425e-07	5.6e-06	1.043e-06	3.668e-06
1.098	8.494e-07	5.682e-06	1.048e-06	3.697e-06
1.099	8.516e-07	5.768e-06	1.048e-06	3.723e-06
1.1	8.52e-07	5.852e-06	1.054e-06	3.751e-06
1.101	8.521e-07	5.94e-06	1.055e-06	3.778e-06
1.102	8.566e-07	6.027e-06	1.061e-06	3.807e-06
1.103	8.564e-07	6.118e-06	1.065e-06	3.835e-06
1.104	8.61e-07	6.207e-06	1.069e-06	3.864e-06
1.105	8.605e-07	6.301e-06	1.071e-06	3.892e-06
1.106	8.672e-07	6.391e-06	1.076e-06	3.923e-06
1.107	8.681e-07	6.487e-06	1.073e-06	3.951e-06
1.108	8.729e-07	6.581e-06	1.082e-06	3.981e-06
1.109	8.67e-07	6.677e-06	1.084e-06	4.009e-06
1.11	8.759e-07	6.774e-06	1.087e-06	4.039e-06
1.111	8.743e-07	6.874e-06	1.089e-06	4.068e-06
1.112	8.803e-07	6.972e-06	1.092e-06	4.1e-06
1.113	8.766e-07	7.075e-06	1.094e-06	4.131e-06
1.114	8.808e-07	7.18e-06	1.102e-06	4.162e-06
1.115	8.831e-07	7.288e-06	1.102e-06	4.194e-06
1.116	8.902e-07	7.391e-06	1.111e-06	4.224e-06
1.117	8.865e-07	7.497e-06	1.112e-06	4.253e-06
1.118	8.93e-07	7.604e-06	1.114e-06	4.285e-06
1.119	8.95e-07	7.714e-06	1.117e-06	4.316e-06
1.12	8.982e-07	7.82e-06	1.123e-06	4.349e-06
1.121	9.006e-07	7.933e-06	1.123e-06	4.381e-06
1.122	9.051e-07	8.042e-06	1.127e-06	4.415e-06
1.123	9.031e-07	8.16e-06	1.132e-06	4.446e-06
1.124	9.08e-07	8.274e-06	1.138e-06	4.481e-06
1.125	9.044e-07	8.39e-06	1.138e-06	4.511e-06
1.126	9.091e-07	8.506e-06	1.142e-06	4.545e-06
1.127	9.101e-07	8.629e-06	1.144e-06	4.578e-06
1.128	9.154e-07	8.747e-06	1.15e-06	4.613e-06
1.129	9.132e-07	8.868e-06	1.151e-06	4.648e-06
1.13	9.168e-07	8.988e-06	1.157e-06	4.682e-06
1.131	9.191e-07	9.11e-06	1.159e-06	4.718e-06
1.132	9.232e-07	9.231e-06	1.161e-06	4.752e-06
1.133	9.227e-07	9.356e-06	1.164e-06	4.786e-06
1.134	9.291e-07	9.481e-06	1.17e-06	4.822e-06
1.135	9.304e-07	9.614e-06	1.172e-06	4.858e-06
1.136	9.339e-07	9.742e-06	1.174e-06	4.894e-06
1.137	9.371e-07	9.873e-06	1.177e-06	4.93e-06
1.138	9.384e-07	1e-05	1.182e-06	4.967e-06
1.139	9.379e-07	1.014e-05	1.181e-06	5.003e-06
1.14	9.441e-07	1.027e-05	1.189e-06	5.037e-06
1.141	9.447e-07	1.041e-05	1.19e-06	5.074e-06
1.142	9.49e-07	1.054e-05	1.197e-06	5.111e-06
1.143	9.521e-07	1.068e-05	1.198e-06	5.148e-06
1.144	9.563e-07	1.082e-05	1.207e-06	5.185e-06
1.145	9.558e-07	1.096e-05	1.206e-06	5.22e-06
1.146	9.594e-07	1.11e-05	1.212e-06	5.258e-06
1.147	9.606e-07	1.124e-05	1.214e-06	5.295e-06
1.148	9.627e-07	1.138e-05	1.218e-06	5.335e-06
1.149	9.635e-07	1.153e-05	1.218e-06	5.372e-06
1.15	9.696e-07	1.167e-05	1.225e-06	5.414e-06
1.151	9.66e-07	1.182e-05	1.229e-06	5.452e-06
1.152	9.735e-07	1.196e-05	1.24e-06	5.492e-06
1.153	9.718e-07	1.212e-05	1.24e-06	5.53e-06
1.154	9.752e-07	1.226e-05	1.243e-06	5.571e-06
1.155	9.772e-07	1.242e-05	1.243e-06	5.61e-06
1.156	9.817e-07	1.257e-05	1.251e-06	5.651e-06
1.157	9.831e-07	1.272e-05	1.251e-06	5.691e-06
1.158	9.887e-07	1.288e-05	1.256e-06	5.732e-06
1.159	9.929e-07	1.303e-05	1.255e-06	5.776e-06
1.16	9.939e-07	1.318e-05	1.26e-06	5.817e-06
1.161	9.958e-07	1.334e-05	1.263e-06	5.857e-06
1.162	1.003e-06	1.35e-05	1.271e-06	5.901e-06
1.163	1.002e-06	1.366e-05	1.272e-06	5.944e-06
1.164	1.006e-06	1.382e-05	1.277e-06	5.987e-06
1.165	1.005e-06	1.398e-05	1.281e-06	6.029e-06
1.166	1.011e-06	1.415e-05	1.284e-06	6.072e-06
1.167	1.007e-06	1.431e-05	1.287e-06	6.116e-06
1.168	1.013e-06	1.447e-05	1.29e-06	6.16e-06
1.169	1.017e-06	1.464e-05	1.291e-06	6.205e-06
1.17	1.021e-06	1.481e-05	1.299e-06	6.251e-06
1.171	1.022e-06	1.498e-05	1.298e-06	6.296e-06
1.172	1.024e-06	1.515e-05	1.303e-06	6.34e-06
1.173	1.029e-06	1.532e-05	1.306e-06	6.385e-06
1.174	1.035e-06	1.549e-05	1.311e-06	6.429e-06
1.175	1.031e-06	1.566e-05	1.315e-06	6.474e-06
1.176	1.037e-06	1.583e-05	1.321e-06	6.52e-06
1.177	1.038e-06	1.601e-05	1.323e-06	6.566e-06
1.178	1.043e-06	1.618e-05	1.327e-06	6.614e-06
1.179	1.042e-06	1.636e-05	1.33e-06	6.66e-06
1.18	1.047e-06	1.653e-05	1.334e-06	6.707e-06
1.181	1.048e-06	1.671e-05	1.338e-06	6.754e-06
1.182	1.054e-06	1.688e-05	1.344e-06	6.802e-06
1.183	1.056e-06	1.706e-05	1.346e-06	6.851e-06
1.184	1.059e-06	1.724e-05	1.351e-06	6.898e-06
1.185	1.063e-06	1.742e-05	1.354e-06	6.947e-06
1.186	1.07e-06	1.76e-05	1.36e-06	6.995e-06
1.187	1.071e-06	1.778e-05	1.361e-06	7.044e-06
1.188	1.074e-06	1.796e-05	1.367e-06	7.095e-06
1.189	1.075e-06	1.815e-05	1.371e-06	7.147e-06
1.19	1.078e-06	1.833e-05	1.377e-06	7.198e-06
1.191	1.079e-06	1.852e-05	1.377e-06	7.249e-06
1.192	1.082e-06	1.87e-05	1.383e-06	7.299e-06
1.193	1.087e-06	1.889e-05	1.385e-06	7.349e-06
1.194	1.092e-06	1.906e-05	1.391e-06	7.399e-06
1.195	1.093e-06	1.925e-05	1.391e-06	7.45e-06
1.196	1.097e-06	1.944e-05	1.4e-06	7.501e-06
1.197	1.098e-06	1.963e-05	1.401e-06	7.553e-06
1.198	1.103e-06	1.982e-05	1.405e-06	7.607e-06
1.199	1.104e-06	2.002e-05	1.407e-06	7.659e-06
1.2	1.107e-06	2.02e-05	1.415e-06	7.712e-06
1.201	1.109e-06	2.04e-05	1.417e-06	7.764e-06
1.202	1.115e-06	2.059e-05	1.42e-06	7.817e-06
1.203	1.115e-06	2.079e-05	1.421e-06	7.87e-06
1.204	1.12e-06	2.097e-05	1.428e-06	7.923e-06
1.205	1.121e-06	2.117e-05	1.429e-06	7.976e-06
1.206	1.131e-06	2.136e-05	1.438e-06	8.031e-06
1.207	1.128e-06	2.156e-05	1.443e-06	8.086e-06
1.208	1.131e-06	2.175e-05	1.448e-06	8.141e-06
1.209	1.132e-06	2.196e-05	1.447e-06	8.197e-06
1.21	1.142e-06	2.215e-05	1.454e-06	8.252e-06
1.211	1.145e-06	2.236e-05	1.455e-06	8.308e-06
1.212	1.15e-06	2.255e-05	1.46e-06	8.364e-06
1.213	1.152e-06	2.276e-05	1.461e-06	8.419e-06
1.214	1.155e-06	2.296e-05	1.469e-06	8.476e-06
1.215	1.154e-06	2.317e-05	1.472e-06	8.532e-06
1.216	1.159e-06	2.337e-05	1.478e-06	8.589e-06
1.217	1.16e-06	2.358e-05	1.48e-06	8.649e-06
1.218	1.165e-06	2.378e-05	1.487e-06	8.705e-06
1.219	1.165e-06	2.399e-05	1.488e-06	8.763e-06
1.22	1.171e-06	2.419e-05	1.497e-06	8.821e-06
1.221	1.176e-06	2.44e-05	1.498e-06	8.879e-06
1.222	1.179e-06	2.46e-05	1.505e-06	8.938e-06
1.223	1.18e-06	2.481e-05	1.505e-06	8.998e-06
1.224	1.184e-06	2.501e-05	1.509e-06	9.055e-06
1.225	1.186e-06	2.522e-05	1.513e-06	9.112e-06
1.226	1.19e-06	2.543e-05	1.52e-06	9.17e-06
1.227	1.192e-06	2.564e-05	1.521e-06	9.23e-06
1.228	1.201e-06	2.585e-05	1.528e-06	9.291e-06
1.229	1.204e-06	2.607e-05	1.529e-06	9.351e-06
1.23	1.206e-06	2.628e-05	1.536e-06	9.411e-06
1.231	1.209e-06	2.649e-05	1.535e-06	9.474e-06
1.232	1.213e-06	2.67e-05	1.545e-06	9.536e-06
1.233	1.215e-06	2.691e-05	1.548e-06	9.599e-06
1.234	1.217e-06	2.712e-05	1.554e-06	9.66e-06
1.235	1.217e-06	2.734e-05	1.554e-06	9.724e-06
1.236	1.226e-06	2.754e-05	1.564e-06	9.788e-06
1.237	1.228e-06	2.776e-05	1.565e-06	9.85e-06
1.238	1.229e-06	2.797e-05	1.57e-06	9.912e-06
1.239	1.233e-06	2.819e-05	1.573e-06	9.976e-06
1.24	1.241e-06	2.841e-05	1.58e-06	1.004e-05
1.241	1.24e-06	2.863e-05	1.587e-06	1.011e-05
1.242	1.243e-06	2.883e-05	1.592e-06	1.017e-05
1.243	1.248e-06	2.905e-05	1.593e-06	1.024e-05
1.244	1.249e-06	2.927e-05	1.6e-06	1.03e-05
1.245	1.248e-06	2.949e-05	1.6e-06	1.037e-05
1.246	1.254e-06	2.971e-05	1.609e-06	1.043e-05
1.247	1.258e-06	2.993e-05	1.612e-06	1.05e-05
1.248	1.264e-06	3.015e-05	1.616e-06	1.056e-05
1.249	1.267e-06	3.037e-05	1.617e-06	1.063e-05
1.25	1.272e-06	3.059e-05	1.625e-06	1.07e-05
1.251	1.273e-06	3.082e-05	1.629e-06	1.077e-05
1.252	1.276e-06	3.104e-05	1.633e-06	1.083e-05
1.253	1.279e-06	3.126e-05	1.636e-06	1.09e-05
1.254	1.285e-06	3.148e-05	1.645e-06	1.097e-05
1.255	1.285e-06	3.17e-05	1.645e-06	1.104e-05
1.256	1.289e-06	3.192e-05	1.655e-06	1.111e-05
1.257	1.291e-06	3.215e-05	1.656e-06	1.117e-05
1.258	1.297e-06	3.236e-05	1.662e-06	1.124e-05
1.259	1.3e-06	3.259e-05	1.664e-06	1.131e-05
1.26	1.305e-06	3.281e-05	1.671e-06	1.138e-05
1.261	1.306e-06	3.303e-05	1.674e-06	1.145e-05
1.262	1.313e-06	3.325e-05	1.682e-06	1.152e-05
1.263	1.311e-06	3.348e-05	1.687e-06	1.159e-05
1.264	1.319e-06	3.37e-05	1.694e-06	1.166e-05
1.265	1.32e-06	3.393e-05	1.698e-06	1.174e-05
1.266	1.327e-06	3.415e-05	1.705e-06	1.18e-05
1.267	1.331e-06	3.438e-05	1.709e-06	1.188e-05
1.268	1.337e-06	3.46e-05	1.716e-06	1.195e-05
1.269	1.335e-06	3.482e-05	1.718e-06	1.202e-05
1.27	1.341e-06	3.504e-05	1.725e-06	1.21e-05
1.271	1.347e-06	3.527e-05	1.724e-06	1.217e-05
1.272	1.349e-06	3.55e-05	1.73e-06	1.225e-05
1.273	1.351e-06	3.573e-05	1.734e-06	1.232e-05
1.274	1.355e-06	3.596e-05	1.74e-06	1.239e-05
1.275	1.356e-06	3.619e-05	1.744e-06	1.247e-05
1.276	1.362e-06	3.642e-05	1.752e-06	1.255e-05
1.277	1.365e-06	3.664e-05	1.755e-06	1.262e-05
1.278	1.368e-06	3.687e-05	1.759e-06	1.269e-05
1.279	1.369e-06	3.709e-05	1.76e-06	1.277e-05
1.28	1.375e-06	3.732e-05	1.771e-06	1.285e-05
1.281	1.378e-06	3.755e-05	1.773e-06	1.292e-05
1.282	1.385e-06	3.778e-05	1.781e-06	1.3e-05
1.283	1.386e-06	3.801e-05	1.782e-06	1.307e-05
1.284	1.39e-06	3.824e-05	1.787e-06	1.315e-05
1.285	1.394e-06	3.847e-05	1.788e-06	1.322e-05
1.286	1.397e-06	3.87e-05	1.793e-06	1.33e-05
1.287	1.401e-06	3.893e-05	1.797e-06	1.338e-05
1.288	1.408e-06	3.916e-05	1.804e-06	1.346e-05
1.289	1.411e-06	3.94e-05	1.808e-06	1.354e-05
1.29	1.415e-06	3.962e-05	1.815e-06	1.362e-05
1.291	1.416e-06	3.986e-05	1.814e-06	1.37e-05
1.292	1.424e-06	4.009e-05	1.823e-06	1.378e-05
1.293	1.423e-06	4.032e-05	1.828e-06	1.386e-05
1.294	1.427e-06	4.054e-05	1.836e-06	1.394e-05
1.295	1.431e-06	4.077e-05	1.835e-06	1.403e-05
1.296	1.438e-06	4.1e-05	1.843e-06	1.411e-05
1.297	1.435e-06	4.123e-05	1.848e-06	1.419e-05
1.298	1.442e-06	4.147e-05	1.856e-06	1.427e-05
1.299	1.446e-06	4.17e-05	1.858e-06	1.435e-05
1.3	1.448e-06	4.193e-05	1.866e-06	1.443e-05
1.301	1.452e-06	4.217e-05	1.867e-06	1.452e-05
1.302	1.46e-06	4.24e-05	1.874e-06	1.46e-05
1.303	1.459e-06	4.263e-05	1.878e-06	1.469e-05
1.304	1.461e-06	4.286e-05	1.887e-06	1.477e-05
1.305	1.467e-06	4.309e-05	1.891e-06	1.486e-05
1.306	1.47e-06	4.332e-05	1.897e-06	1.494e-05
1.307	1.471e-06	4.355e-05	1.902e-06	1.503e-05
1.308	1.481e-06	4.378e-05	1.909e-06	1.511e-05
1.309	1.479e-06	4.402e-05	1.912e-06	1.52e-05
1.31	1.484e-06	4.425e-05	1.916e-06	1.529e-05
1.311	1.488e-06	4.449e-05	1.921e-06	1.537e-05
1.312	1.491e-06	4.471e-05	1.928e-06	1.546e-05
1.313	1.495e-06	4.495e-05	1.933e-06	1.555e-05
1.314	1.5e-06	4.518e-05	1.939e-06	1.563e-05
1.315	1.501e-06	4.541e-05	1.942e-06	1.572e-05
1.316	1.507e-06	4.564e-05	1.949e-06	1.581e-05
1.317	1.509e-06	4.588e-05	1.952e-06	1.59e-05
1.318	1.515e-06	4.611e-05	1.956e-06	1.599e-05
1.319	1.514e-06	4.635e-05	1.96e-06	1.607e-05
1.32	1.519e-06	4.658e-05	1.97e-06	1.616e-05
1.321	1.522e-06	4.682e-05	1.973e-06	1.625e-05
1.322	1.525e-06	4.705e-05	1.978e-06	1.634e-05
1.323	1.527e-06	4.728e-05	1.982e-06	1.644e-05
1.324	1.531e-06	4.752e-05	1.991e-06	1.652e-05
1.325	1.535e-06	4.775e-05	1.993e-06	1.661e-05
1.326	1.542e-06	4.798e-05	2.001e-06	1.671e-05
1.327	1.541e-06	4.821e-05	2.003e-06	1.68e-05
1.328	1.546e-06	4.844e-05	2.01e-06	1.689e-05
1.329	1.546e-06	4.867e-05	2.014e-06	1.698e-05
1.33	1.552e-06	4.889e-05	2.021e-06	1.707e-05
1.331	1.554e-06	4.913e-05	2.025e-06	1.716e-05
1.332	1.561e-06	4.936e-05	2.033e-06	1.726e-05
1.333	1.56e-06	4.959e-05	2.035e-06	1.735e-05
1.334	1.566e-06	4.982e-05	2.041e-06	1.744e-05
1.335	1.563e-06	5.006e-05	2.044e-06	1.754e-05
1.336	1.57e-06	5.028e-05	2.049e-06	1.763e-05
1.337	1.575e-06	5.051e-05	2.055e-06	1.773e-05
1.338	1.575e-06	5.073e-05	2.064e-06	1.782e-05
1.339	1.58e-06	5.097e-05	2.063e-06	1.792e-05
1.34	1.587e-06	5.119e-05	2.071e-06	1.801e-05
1.341	1.586e-06	5.143e-05	2.077e-06	1.811e-05
1.342	1.586e-06	5.165e-05	2.085e-06	1.821e-05
1.343	1.587e-06	5.188e-05	2.088e-06	1.831e-05
1.344	1.597e-06	5.211e-05	2.095e-06	1.84e-05
1.345	1.597e-06	5.234e-05	2.099e-06	1.85e-05
1.346	1.597e-06	5.256e-05	2.106e-06	1.86e-05
1.347	1.601e-06	5.28e-05	2.107e-06	1.87e-05
1.348	1.606e-06	5.302e-05	2.12e-06	1.88e-05
1.349	1.603e-06	5.325e-05	2.121e-06	1.89e-05
1.35	1.612e-06	5.348e-05	2.126e-06	1.899e-05
1.351	1.61e-06	5.371e-05	2.127e-06	1.908e-05
1.352	1.611e-06	5.393e-05	2.135e-06	1.918e-05
1.353	1.615e-06	5.417e-05	2.142e-06	1.928e-05
1.354	1.621e-06	5.44e-05	2.149e-06	1.938e-05
1.355	1.624e-06	5.463e-05	2.148e-06	1.948e-05
1.356	1.629e-06	5.485e-05	2.154e-06	1.958e-05
1.357	1.63e-06	5.508e-05	2.156e-06	1.968e-05
1.358	1.633e-06	5.53e-05	2.167e-06	1.979e-05
1.359	1.635e-06	5.553e-05	2.171e-06	1.989e-05
1.36	1.641e-06	5.576e-05	2.181e-06	1.999e-05
1.361	1.64e-06	5.599e-05	2.187e-06	2.009e-05
1.362	1.645e-06	5.621e-05	2.195e-06	2.02e-05
1.363	1.643e-06	5.643e-05	2.2e-06	2.03e-05
1.364	1.646e-06	5.665e-05	2.208e-06	2.041e-05
1.365	1.649e-06	5.688e-05	2.209e-06	2.051e-05
1.366	1.651e-06	5.71e-05	2.219e-06	2.062e-05
1.367	1.649e-06	5.732e-05	2.222e-06	2.072e-05
1.368	1.65e-06	5.754e-05	2.234e-06	2.083e-05
1.369	1.654e-06	5.777e-05	2.233e-06	2.093e-05
1.37	1.66e-06	5.798e-05	2.239e-06	2.103e-05
1.371	1.661e-06	5.821e-05	2.242e-06	2.114e-05
1.372	1.664e-06	5.842e-05	2.249e-06	2.125e-05
1.373	1.662e-06	5.864e-05	2.253e-06	2.135e-05
1.374	1.666e-06	5.886e-05	2.259e-06	2.146e-05
1.375	1.664e-06	5.908e-05	2.264e-06	2.157e-05
1.376	1.669e-06	5.93e-05	2.271e-06	2.168e-05
1.377	1.671e-06	5.953e-05	2.275e-06	2.179e-05
1.378	1.678e-06	5.974e-05	2.284e-06	2.19e-05
1.379	1.679e-06	5.997e-05	2.289e-06	2.201e-05
1.38	1.683e-06	6.018e-05	2.295e-06	2.212e-05
1.381	1.684e-06	6.039e-05	2.299e-06	2.223e-05
1.382	1.688e-06	6.061e-05	2.302e-06	2.234e-05
1.383	1.685e-06	6.083e-05	2.304e-06	2.245e-05
1.384	1.688e-06	6.105e-05	2.313e-06	2.256e-05
1.385	1.685e-06	6.127e-05	2.318e-06	2.267e-05
1.386	1.69e-06	6.148e-05	2.325e-06	2.278e-05
1.387	1.691e-06	6.169e-05	2.327e-06	2.29e-05
1.388	1.697e-06	6.191e-05	2.335e-06	2.301e-05
1.389	1.693e-06	6.213e-05	2.34e-06	2.313e-05
1.39	1.694e-06	6.234e-05	2.352e-06	2.324e-05
1.391	1.697e-06	6.256e-05	2.353e-06	2.336e-05
1.392	1.699e-06	6.276e-05	2.358e-06	2.347e-05
1.393	1.7e-06	6.298e-05	2.363e-06	2.358e-05
1.394	1.698e-06	6.319e-05	2.369e-06	2.37e-05
1.395	1.702e-06	6.341e-05	2.373e-06	2.381e-05
1.396	1.708e-06	6.362e-05	2.381e-06	2.393e-05
1.397	1.708e-06	6.383e-05	2.38e-06	2.405e-05
1.398	1.71e-06	6.403e-05	2.393e-06	2.416e-05
1.399	1.709e-06	6.424e-05	2.398e-06	2.428e-05
1.4	1.709e-06	6.444e-05	2.406e-06	2.439e-05
1.401	1.71e-06	6.465e-05	2.41e-06	2.451e-05
1.402	1.716e-06	6.486e-05	2.419e-06	2.463e-05
1.403	1.715e-06	6.507e-05	2.422e-06	2.475e-05
1.404	1.718e-06	6.527e-05	2.432e-06	2.486e-05
1.405	1.718e-06	6.547e-05	2.437e-06	2.498e-05
1.406	1.723e-06	6.568e-05	2.447e-06	2.51e-05
1.407	1.722e-06	6.589e-05	2.45e-06	2.522e-05
1.408	1.727e-06	6.609e-05	2.455e-06	2.534e-05
1.409	1.721e-06	6.628e-05	2.457e-06	2.546e-05
1.41	1.727e-06	6.648e-05	2.466e-06	2.558e-05
1.411	1.729e-06	6.668e-05	2.47e-06	2.57e-05
1.412	1.729e-06	6.689e-05	2.483e-06	2.582e-05
1.413	1.723e-06	6.709e-05	2.487e-06	2.595e-05
1.414	1.726e-06	6.729e-05	2.494e-06	2.607e-05
1.415	1.729e-06	6.748e-05	2.494e-06	2.619e-05
1.416	1.734e-06	6.768e-05	2.505e-06	2.631e-05
1.417	1.732e-06	6.788e-05	2.51e-06	2.643e-05
1.418	1.734e-06	6.807e-05	2.518e-06	2.656e-05
1.419	1.729e-06	6.826e-05	2.52e-06	2.668e-05
1.42	1.733e-06	6.845e-05	2.529e-06	2.681e-05
1.421	1.733e-06	6.864e-05	2.53e-06	2.693e-05
1.422	1.736e-06	6.883e-05	2.539e-06	2.705e-05
1.423	1.738e-06	6.903e-05	2.544e-06	2.718e-05
1.424	1.737e-06	6.922e-05	2.549e-06	2.73e-05
1.425	1.739e-06	6.941e-05	2.553e-06	2.743e-05
1.426	1.742e-06	6.96e-05	2.56e-06	2.755e-05
1.427	1.74e-06	6.979e-05	2.563e-06	2.768e-05
1.428	1.743e-06	6.997e-05	2.572e-06	2.781e-05
1.429	1.741e-06	7.016e-05	2.579e-06	2.794e-05
1.43	1.746e-06	7.034e-05	2.588e-06	2.807e-05
1.431	1.747e-06	7.053e-05	2.593e-06	2.819e-05
1.432	1.746e-06	7.071e-05	2.603e-06	2.833e-05
1.433	1.745e-06	7.089e-05	2.608e-06	2.846e-05
1.434	1.747e-06	7.108e-05	2.617e-06	2.859e-05
1.435	1.75e-06	7.126e-05	2.624e-06	2.872e-05
1.436	1.755e-06	7.144e-05	2.632e-06	2.884e-05
1.437	1.755e-06	7.162e-05	2.632e-06	2.897e-05
1.438	1.756e-06	7.18e-05	2.642e-06	2.91e-05
1.439	1.756e-06	7.198e-05	2.647e-06	2.923e-05
1.44	1.758e-06	7.215e-05	2.658e-06	2.936e-05
1.441	1.757e-06	7.233e-05	2.662e-06	2.95e-05
1.442	1.76e-06	7.25e-05	2.673e-06	2.963e-05
1.443	1.759e-06	7.268e-05	2.677e-06	2.976e-05
1.444	1.759e-06	7.285e-05	2.683e-06	2.99e-05
1.445	1.761e-06	7.302e-05	2.686e-06	3.003e-05
1.446	1.764e-06	7.32e-05	2.695e-06	3.016e-05
1.447	1.763e-06	7.337e-05	2.699e-06	3.03e-05
1.448	1.761e-06	7.353e-05	2.707e-06	3.044e-05
1.449	1.762e-06	7.37e-05	2.712e-06	3.058e-05
1.45	1.768e-06	7.386e-05	2.72e-06	3.071e-05
1.451	1.768e-06	7.403e-05	2.723e-06	3.085e-05
1.452	1.771e-06	7.418e-05	2.732e-06	3.099e-05
1.453	1.767e-06	7.434e-05	2.737e-06	3.113e-05
1.454	1.77e-06	7.451e-05	2.743e-06	3.126e-05
1.455	1.769e-06	7.467e-05	2.746e-06	3.14e-05
1.456	1.773e-06	7.483e-05	2.753e-06	3.154e-05
1.457	1.772e-06	7.499e-05	2.757e-06	3.168e-05
1.458	1.774e-06	7.514e-05	2.768e-06	3.182e-05
1.459	1.774e-06	7.53e-05	2.774e-06	3.196e-05
1.46	1.777e-06	7.546e-05	2.779e-06	3.21e-05
1.461	1.777e-06	7.561e-05	2.784e-06	3.224e-05
1.462	1.78e-06	7.576e-05	2.79e-06	3.238e-05
1.463	1.774e-06	7.591e-05	2.795e-06	3.252e-05
1.464	1.775e-06	7.606e-05	2.803e-06	3.266e-05
1.465	1.775e-06	7.621e-05	2.809e-06	3.28e-05
1.466	1.776e-06	7.636e-05	2.817e-06	3.294e-05
1.467	1.779e-06	7.651e-05	2.821e-06	3.308e-05
1.468	1.782e-06	7.665e-05	2.83e-06	3.323e-05
1.469	1.78e-06	7.679e-05	2.833e-06	3.337e-05
1.47	1.786e-06	7.693e-05	2.841e-06	3.351e-05
1.471	1.782e-06	7.707e-05	2.844e-06	3.366e-05
1.472	1.786e-06	7.721e-05	2.853e-06	3.38e-05
1.473	1.786e-06	7.735e-05	2.859e-06	3.395e-05
1.474	1.787e-06	7.749e-05	2.87e-06	3.409e-05
1.475	1.788e-06	7.763e-05	2.873e-06	3.424e-05
1.476	1.793e-06	7.776e-05	2.884e-06	3.439e-05
1.477	1.793e-06	7.79e-05	2.889e-06	3.453e-05
1.478	1.794e-06	7.803e-05	2.895e-06	3.468e-05
1.479	1.793e-06	7.816e-05	2.901e-06	3.482e-05
1.48	1.795e-06	7.828e-05	2.909e-06	3.496e-05
1.481	1.796e-06	7.841e-05	2.914e-06	3.511e-05
1.482	1.798e-06	7.854e-05	2.92e-06	3.526e-05
1.483	1.797e-06	7.866e-05	2.926e-06	3.541e-05
1.484	1.8e-06	7.879e-05	2.936e-06	3.556e-05
1.485	1.8e-06	7.891e-05	2.94e-06	3.571e-05
1.486	1.802e-06	7.903e-05	2.951e-06	3.586e-05
1.487	1.802e-06	7.915e-05	2.956e-06	3.601e-05
1.488	1.809e-06	7.927e-05	2.968e-06	3.616e-05
1.489	1.808e-06	7.938e-05	2.972e-06	3.631e-05
1.49	1.807e-06	7.949e-05	2.981e-06	3.647e-05
1.491	1.809e-06	7.961e-05	2.985e-06	3.662e-05
1.492	1.813e-06	7.972e-05	2.994e-06	3.676e-05
1.493	1.812e-06	7.983e-05	2.996e-06	3.692e-05
1.494	1.816e-06	7.993e-05	3.005e-06	3.707e-05
1.495	1.813e-06	8.003e-05	3.008e-06	3.722e-05
1.496	1.816e-06	8.014e-05	3.02e-06	3.738e-05
1.497	1.815e-06	8.024e-05	3.026e-06	3.753e-05
1.498	1.819e-06	8.034e-05	3.034e-06	3.769e-05
1.499	1.82e-06	8.044e-05	3.042e-06	3.785e-05
1.5	1.825e-06	8.054e-05	3.047e-06	3.8e-05
1.501	1.826e-06	8.063e-05	3.053e-06	3.816e-05
1.502	1.832e-06	8.073e-05	3.062e-06	3.831e-05
1.503	1.832e-06	8.082e-05	3.065e-06	3.847e-05
1.504	1.834e-06	8.091e-05	3.071e-06	3.863e-05
1.505	1.838e-06	8.1e-05	3.077e-06	3.879e-05
1.506	1.835e-06	8.108e-05	3.089e-06	3.895e-05
1.507	1.837e-06	8.117e-05	3.094e-06	3.911e-05
1.508	1.838e-06	8.125e-05	3.102e-06	3.927e-05
1.509	1.838e-06	8.133e-05	3.106e-06	3.943e-05
1.51	1.844e-06	8.141e-05	3.111e-06	3.959e-05
1.511	1.844e-06	8.149e-05	3.119e-06	3.975e-05
1.512	1.847e-06	8.156e-05	3.13e-06	3.991e-05
1.513	1.85e-06	8.164e-05	3.136e-06	4.007e-05
1.514	1.854e-06	8.171e-05	3.142e-06	4.023e-05
1.515	1.851e-06	8.178e-05	3.147e-06	4.04e-05
1.516	1.857e-06	8.184e-05	3.154e-06	4.056e-05
1.517	1.855e-06	8.191e-05	3.159e-06	4.072e-05
1.518	1.863e-06	8.197e-05	3.17e-06	4.088e-05
1.519	1.863e-06	8.203e-05	3.176e-06	4.104e-05
1.52	1.865e-06	8.209e-05	3.183e-06	4.121e-05
1.521	1.869e-06	8.215e-05	3.188e-06	4.137e-05
1.522	1.874e-06	8.221e-05	3.196e-06	4.153e-05
1.523	1.875e-06	8.226e-05	3.203e-06	4.17e-05
1.524	1.878e-06	8.232e-05	3.212e-06	4.187e-05
1.525	1.877e-06	8.237e-05	3.215e-06	4.203e-05
1.526	1.883e-06	8.242e-05	3.221e-06	4.22e-05
1.527	1.888e-06	8.247e-05	3.225e-06	4.236e-05
1.528	1.891e-06	8.251e-05	3.235e-06	4.253e-05
1.529	1.889e-06	8.255e-05	3.24e-06	4.269e-05
1.53	1.891e-06	8.259e-05	3.249e-06	4.286e-05
1.531	1.895e-06	8.263e-05	3.254e-06	4.303e-05
1.532	1.901e-06	8.267e-05	3.264e-06	4.32e-05
1.533	1.901e-06	8.27e-05	3.265e-06	4.337e-05
1.534	1.904e-06	8.274e-05	3.272e-06	4.354e-05
1.535	1.902e-06	8.277e-05	3.277e-06	4.371e-05
1.536	1.909e-06	8.28e-05	3.284e-06	4.388e-05
1.537	1.908e-06	8.283e-05	3.29e-06	4.405e-05
1.538	1.912e-06	8.285e-05	3.3e-06	4.422e-05
1.539	1.917e-06	8.287e-05	3.301e-06	4.439e-05
1.54	1.922e-06	8.289e-05	3.309e-06	4.456e-05
1.541	1.927e-06	8.291e-05	3.314e-06	4.473e-05
1.542	1.931e-06	8.292e-05	3.324e-06	4.49e-05
1.543	1.933e-06	8.294e-05	3.329e-06	4.508e-05
1.544	1.938e-06	8.295e-05	3.336e-06	4.525e-05
1.545	1.941e-06	8.296e-05	3.345e-06	4.542e-05
1.546	1.944e-06	8.297e-05	3.353e-06	4.56e-05
1.547	1.946e-06	8.297e-05	3.362e-06	4.577e-05
1.548	1.953e-06	8.297e-05	3.369e-06	4.595e-05
1.549	1.953e-06	8.296e-05	3.373e-06	4.612e-05
1.55	1.958e-06	8.296e-05	3.379e-06	4.63e-05
1.551	1.96e-06	8.296e-05	3.387e-06	4.648e-05
1.552	1.966e-06	8.296e-05	3.397e-06	4.666e-05
1.553	1.97e-06	8.295e-05	3.401e-06	4.684e-05
1.554	1.972e-06	8.294e-05	3.413e-06	4.701e-05
1.555	1.977e-06	8.293e-05	3.415e-06	4.719e-05
1.556	1.983e-06	8.291e-05	3.43e-06	4.737e-05
1.557	1.985e-06	8.29e-05	3.436e-06	4.755e-05
1.558	1.988e-06	8.287e-05	3.442e-06	4.773e-05
1.559	1.99e-06	8.285e-05	3.45e-06	4.79e-05
1.56	1.999e-06	8.282e-05	3.459e-06	4.808e-05
1.561	2.004e-06	8.28e-05	3.464e-06	4.826e-05
1.562	2.008e-06	8.277e-05	3.475e-06	4.844e-05
1.563	2.011e-06	8.274e-05	3.483e-06	4.862e-05
1.564	2.015e-06	8.27e-05	3.492e-06	4.88e-05
1.565	2.022e-06	8.267e-05	3.496e-06	4.898e-05
1.566	2.032e-06	8.263e-05	3.502e-06	4.916e-05
1.567	2.035e-06	8.259e-05	3.511e-06	4.934e-05
1.568	2.039e-06	8.255e-05	3.52e-06	4.952e-05
1.569	2.039e-06	8.25e-05	3.53e-06	4.971e-05
1.57	2.049e-06	8.246e-05	3.539e-06	4.989e-05
1.571	2.059e-06	8.241e-05	3.543e-06	5.008e-05
1.572	2.059e-06	8.235e-05	3.551e-06	5.026e-05
1.573	2.062e-06	8.231e-05	3.557e-06	5.044e-05
1.574	2.073e-06	8.226e-05	3.568e-06	5.061e-05
1.575	2.075e-06	8.22e-05	3.574e-06	5.08e-05
1.576	2.081e-06	8.213e-05	3.586e-06	5.098e-05
1.577	2.083e-06	8.207e-05	3.591e-06	5.117e-05
1.578	2.093e-06	8.2e-05	3.601e-06	5.136e-05
1.579	2.097e-06	8.194e-05	3.609e-06	5.154e-05
1.58	2.104e-06	8.188e-05	3.62e-06	5.173e-05
1.581	2.111e-06	8.181e-05	3.623e-06	5.192e-05
1.582	2.114e-06	8.173e-05	3.633e-06	5.21e-05
1.583	2.122e-06	8.166e-05	3.638e-06	5.229e-05
1.584	2.134e-06	8.158e-05	3.649e-06	5.247e-05
1.585	2.139e-06	8.15e-05	3.656e-06	5.266e-05
1.586	2.146e-06	8.142e-05	3.667e-06	5.285e-05
1.587	2.156e-06	8.134e-05	3.676e-06	5.304e-05
1.588	2.164e-06	8.125e-05	3.686e-06	5.323e-05
1.589	2.169e-06	8.116e-05	3.694e-06	5.342e-05
1.59	2.177e-06	8.107e-05	3.705e-06	5.361e-05
1.591	2.183e-06	8.098e-05	3.711e-06	5.38e-05
1.592	2.191e-06	8.089e-05	3.72e-06	5.399e-05
1.593	2.2e-06	8.079e-05	3.725e-06	5.418e-05
1.594	2.206e-06	8.069e-05	3.733e-06	5.438e-05
1.595	2.212e-06	8.059e-05	3.742e-06	5.457e-05
1.596	2.225e-06	8.049e-05	3.751e-06	5.476e-05
1.597	2.232e-06	8.038e-05	3.761e-06	5.495e-05
1.598	2.241e-06	8.028e-05	3.77e-06	5.515e-05
1.599	2.249e-06	8.017e-05	3.776e-06	5.534e-05
1.6	2.259e-06	8.006e-05	3.787e-06	5.553e-05
1.601	2.268e-06	7.996e-05	3.795e-06	5.573e-05
1.602	2.278e-06	7.985e-05	3.807e-06	5.592e-05
1.603	2.281e-06	7.973e-05	3.817e-06	5.612e-05
1.604	2.294e-06	7.962e-05	3.829e-06	5.631e-05
1.605	2.303e-06	7.95e-05	3.833e-06	5.65e-05
1.606	2.314e-06	7.938e-05	3.846e-06	5.67e-05
1.607	2.322e-06	7.926e-05	3.854e-06	5.689e-05
1.608	2.333e-06	7.914e-05	3.86e-06	5.709e-05
1.609	2.338e-06	7.902e-05	3.868e-06	5.728e-05
1.61	2.351e-06	7.889e-05	3.879e-06	5.748e-05
1.611	2.36e-06	7.877e-05	3.889e-06	5.768e-05
1.612	2.374e-06	7.865e-05	3.901e-06	5.787e-05
1.613	2.382e-06	7.852e-05	3.908e-06	5.807e-05
1.614	2.395e-06	7.839e-05	3.916e-06	5.827e-05
1.615	2.409e-06	7.826e-05	3.923e-06	5.846e-05
1.616	2.42e-06	7.813e-05	3.937e-06	5.866e-05
1.617	2.426e-06	7.8e-05	3.945e-06	5.886e-05
1.618	2.439e-06	7.786e-05	3.958e-06	5.906e-05
1.619	2.45e-06	7.772e-05	3.965e-06	5.926e-05
1.62	2.462e-06	7.758e-05	3.976e-06	5.946e-05
1.621	2.479e-06	7.745e-05	3.985e-06	5.966e-05
1.622	2.492e-06	7.731e-05	3.996e-06	5.986e-05
1.623	2.499e-06	7.717e-05	4.005e-06	6.006e-05
1.624	2.518e-06	7.703e-05	4.016e-06	6.026e-05
1.625	2.531e-06	7.688e-05	4.031e-06	6.045e-05
1.626	2.546e-06	7.674e-05	4.041e-06	6.065e-05
1.627	2.556e-06	7.659e-05	4.045e-06	6.086e-05
1.628	2.575e-06	7.645e-05	4.055e-06	6.106e-05
1.629	2.586e-06	7.631e-05	4.065e-06	6.126e-05
1.63	2.599e-06	7.616e-05	4.079e-06	6.146e-05
1.631	2.61e-06	7.602e-05	4.088e-06	6.167e-05
1.632	2.625e-06	7.587e-05	4.099e-06	6.187e-05
1.633	2.637e-06	7.573e-05	4.102e-06	6.208e-05
1.634	2.649e-06	7.558e-05	4.115e-06	6.228e-05
1.635	2.663e-06	7.543e-05	4.126e-06	6.249e-05
1.636	2.684e-06	7.528e-05	4.139e-06	6.269e-05
1.637	2.698e-06	7.513e-05	4.148e-06	6.29e-05
1.638	2.716e-06	7.498e-05	4.16e-06	6.31e-05
1.639	2.732e-06	7.483e-05	4.168e-06	6.331e-05
1.64	2.749e-06	7.468e-05	4.181e-06	6.351e-05
1.641	2.762e-06	7.453e-05	4.192e-06	6.372e-05
1.642	2.782e-06	7.438e-05	4.209e-06	6.393e-05
1.643	2.796e-06	7.423e-05	4.218e-06	6.413e-05
1.644	2.816e-06	7.408e-05	4.229e-06	6.433e-05
1.645	2.832e-06	7.393e-05	4.234e-06	6.454e-05
1.646	2.851e-06	7.379e-05	4.247e-06	6.475e-05
1.647	2.87e-06	7.364e-05	4.256e-06	6.495e-05
1.648	2.892e-06	7.349e-05	4.271e-06	6.516e-05
1.649	2.905e-06	7.335e-05	4.281e-06	6.537e-05
1.65	2.928e-06	7.32e-05	4.297e-06	6.558e-05
1.651	2.944e-06	7.305e-05	4.309e-06	6.578e-05
1.652	2.966e-06	7.29e-05	4.324e-06	6.599e-05
1.653	2.984e-06	7.275e-05	4.332e-06	6.62e-05
1.654	3.007e-06	7.26e-05	4.348e-06	6.639e-05
1.655	3.027e-06	7.246e-05	4.36e-06	6.66e-05
1.656	3.045e-06	7.231e-05	4.37e-06	6.681e-05
1.657	3.062e-06	7.217e-05	4.382e-06	6.702e-05
1.658	3.085e-06	7.203e-05	4.399e-06	6.723e-05
1.659	3.106e-06	7.189e-05	4.409e-06	6.744e-05
1.66	3.131e-06	7.174e-05	4.424e-06	6.765e-05
1.661	3.149e-06	7.16e-05	4.432e-06	6.786e-05
1.662	3.169e-06	7.146e-05	4.443e-06	6.807e-05
1.663	3.191e-06	7.131e-05	4.454e-06	6.827e-05
1.664	3.221e-06	7.117e-05	4.469e-06	6.848e-05
1.665	3.239e-06	7.103e-05	4.483e-06	6.87e-05
1.666	3.26e-06	7.088e-05	4.497e-06	6.891e-05
1.667	3.279e-06	7.075e-05	4.507e-06	6.912e-05
1.668	3.301e-06	7.06e-05	4.523e-06	6.933e-05
1.669	3.32e-06	7.047e-05	4.537e-06	6.954e-05
1.67	3.345e-06	7.033e-05	4.553e-06	6.976e-05
1.671	3.367e-06	7.02e-05	4.56e-06	6.997e-05
1.672	3.395e-06	7.005e-05	4.574e-06	7.018e-05
1.673	3.417e-06	6.992e-05	4.587e-06	7.04e-05
1.674	3.444e-06	6.979e-05	4.606e-06	7.061e-05
1.675	3.466e-06	6.966e-05	4.617e-06	7.082e-05
1.676	3.498e-06	6.953e-05	4.634e-06	7.104e-05
1.677	3.523e-06	6.94e-05	4.643e-06	7.125e-05
1.678	3.551e-06	6.927e-05	4.664e-06	7.146e-05
1.679	3.573e-06	6.914e-05	4.678e-06	7.168e-05
1.68	3.601e-06	6.901e-05	4.7e-06	7.189e-05
1.681	3.628e-06	6.888e-05	4.713e-06	7.21e-05
1.682	3.66e-06	6.876e-05	4.726e-06	7.231e-05
1.683	3.683e-06	6.864e-05	4.739e-06	7.252e-05
1.684	3.713e-06	6.852e-05	4.754e-06	7.274e-05
1.685	3.743e-06	6.84e-05	4.771e-06	7.295e-05
1.686	3.77e-06	6.828e-05	4.79e-06	7.317e-05
1.687	3.805e-06	6.816e-05	4.808e-06	7.338e-05
1.688	3.836e-06	6.805e-05	4.821e-06	7.36e-05
1.689	3.858e-06	6.794e-05	4.839e-06	7.381e-05
1.69	3.889e-06	6.782e-05	4.859e-06	7.403e-05
1.691	3.922e-06	6.772e-05	4.872e-06	7.424e-05
1.692	3.956e-06	6.76e-05	4.891e-06	7.446e-05
1.693	3.984e-06	6.749e-05	4.901e-06	7.467e-05
1.694	4.017e-06	6.739e-05	4.918e-06	7.489e-05
1.695	4.047e-06	6.728e-05	4.935e-06	7.51e-05
1.696	4.079e-06	6.718e-05	4.954e-06	7.532e-05
1.697	4.11e-06	6.707e-05	4.967e-06	7.554e-05
1.698	4.145e-06	6.697e-05	4.988e-06	7.575e-05
1.699	4.177e-06	6.687e-05	5.001e-06	7.597e-05
1.7	4.212e-06	6.677e-05	5.018e-06	7.618e-05
1.701	4.24e-06	6.666e-05	5.031e-06	7.639e-05
1.702	4.273e-06	6.657e-05	5.054e-06	7.661e-05
1.703	4.303e-06	6.647e-05	5.07e-06	7.683e-05
1.704	4.34e-06	6.638e-05	5.089e-06	7.705e-05
1.705	4.369e-06	6.629e-05	5.103e-06	7.726e-05
1.706	4.405e-06	6.62e-05	5.124e-06	7.748e-05
1.707	4.437e-06	6.612e-05	5.143e-06	7.77e-05
1.708	4.471e-06	6.603e-05	5.167e-06	7.792e-05
1.709	4.504e-06	6.594e-05	5.185e-06	7.814e-05
1.71	4.546e-06	6.586e-05	5.206e-06	7.836e-05
1.711	4.581e-06	6.577e-05	5.219e-06	7.857e-05
1.712	4.622e-06	6.569e-05	5.242e-06	7.879e-05
1.713	4.66e-06	6.561e-05	5.26e-06	7.901e-05
1.714	4.697e-06	6.553e-05	5.277e-06	7.923e-05
1.715	4.729e-06	6.545e-05	5.296e-06	7.945e-05
1.716	4.764e-06	6.537e-05	5.317e-06	7.966e-05
1.717	4.8e-06	6.529e-05	5.336e-06	7.988e-05
1.718	4.833e-06	6.522e-05	5.356e-06	8.009e-05
1.719	4.867e-06	6.514e-05	5.373e-06	8.031e-05
1.72	4.904e-06	6.507e-05	5.393e-06	8.053e-05
1.721	4.938e-06	6.499e-05	5.416e-06	8.075e-05
1.722	4.976e-06	6.493e-05	5.44e-06	8.097e-05
1.723	5.014e-06	6.486e-05	5.462e-06	8.118e-05
1.724	5.053e-06	6.479e-05	5.484e-06	8.14e-05
1.725	5.095e-06	6.472e-05	5.503e-06	8.162e-05
1.726	5.136e-06	6.466e-05	5.525e-06	8.184e-05
1.727	5.166e-06	6.46e-05	5.547e-06	8.204e-05
1.728	5.202e-06	6.454e-05	5.57e-06	8.226e-05
1.729	5.238e-06	6.448e-05	5.588e-06	8.248e-05
1.73	5.28e-06	6.442e-05	5.608e-06	8.269e-05
1.731	5.312e-06	6.436e-05	5.63e-06	8.291e-05
1.732	5.352e-06	6.431e-05	5.655e-06	8.313e-05
1.733	5.394e-06	6.425e-05	5.68e-06	8.335e-05
1.734	5.433e-06	6.42e-05	5.706e-06	8.357e-05
1.735	5.462e-06	6.415e-05	5.73e-06	8.379e-05
1.736	5.504e-06	6.41e-05	5.752e-06	8.4e-05
1.737	5.539e-06	6.405e-05	5.77e-06	8.422e-05
1.738	5.577e-06	6.4e-05	5.793e-06	8.444e-05
1.739	5.614e-06	6.396e-05	5.813e-06	8.465e-05
1.74	5.651e-06	6.391e-05	5.833e-06	8.487e-05
1.741	5.681e-06	6.386e-05	5.856e-06	8.509e-05
1.742	5.717e-06	6.382e-05	5.882e-06	8.531e-05
1.743	5.751e-06	6.378e-05	5.903e-06	8.553e-05
1.744	5.794e-06	6.374e-05	5.928e-06	8.575e-05
1.745	5.827e-06	6.37e-05	5.955e-06	8.597e-05
1.746	5.865e-06	6.366e-05	5.983e-06	8.619e-05
1.747	5.901e-06	6.362e-05	6.006e-06	8.641e-05
1.748	5.938e-06	6.359e-05	6.029e-06	8.663e-05
1.749	5.968e-06	6.355e-05	6.055e-06	8.684e-05
1.75	6.001e-06	6.352e-05	6.079e-06	8.706e-05
1.751	6.033e-06	6.348e-05	6.105e-06	8.728e-05
1.752	6.069e-06	6.345e-05	6.132e-06	8.749e-05
1.753	6.104e-06	6.342e-05	6.156e-06	8.771e-05
1.754	6.144e-06	6.338e-05	6.179e-06	8.792e-05
1.755	6.178e-06	6.335e-05	6.203e-06	8.814e-05
1.756	6.214e-06	6.333e-05	6.235e-06	8.836e-05
1.757	6.247e-06	6.33e-05	6.26e-06	8.857e-05
1.758	6.283e-06	6.327e-05	6.287e-06	8.879e-05
1.759	6.318e-06	6.325e-05	6.315e-06	8.901e-05
1.76	6.353e-06	6.322e-05	6.339e-06	8.923e-05
1.761	6.381e-06	6.32e-05	6.363e-06	8.944e-05
1.762	6.413e-06	6.317e-05	6.388e-06	8.966e-05
1.763	6.439e-06	6.315e-05	6.419e-06	8.987e-05
1.764	6.474e-06	6.313e-05	6.451e-06	9.009e-05
1.765	6.505e-06	6.31e-05	6.477e-06	9.03e-05
1.766	6.537e-06	6.308e-05	6.506e-06	9.052e-05
1.767	6.562e-06	6.306e-05	6.528e-06	9.073e-05
1.768	6.599e-06	6.305e-05	6.561e-06	9.095e-05
1.769	6.63e-06	6.303e-05	6.593e-06	9.116e-05
1.77	6.66e-06	6.302e-05	6.622e-06	9.138e-05
1.771	6.692e-06	6.3e-05	6.646e-06	9.159e-05
1.772	6.725e-06	6.298e-05	6.67e-06	9.181e-05
1.773	6.746e-06	6.297e-05	6.697e-06	9.201e-05
1.774	6.769e-06	6.295e-05	6.721e-06	9.223e-05
1.775	6.792e-06	6.294e-05	6.745e-06	9.245e-05
1.776	6.822e-06	6.293e-05	6.768e-06	9.266e-05
1.777	6.851e-06	6.292e-05	6.797e-06	9.287e-05
1.778	6.886e-06	6.291e-05	6.832e-06	9.309e-05
1.779	6.916e-06	6.29e-05	6.862e-06	9.33e-05
1.78	6.948e-06	6.289e-05	6.889e-06	9.352e-05
1.781	6.971e-06	6.288e-05	6.922e-06	9.373e-05
1.782	6.999e-06	6.287e-05	6.949e-06	9.395e-05
1.783	7.018e-06	6.287e-05	6.977e-06	9.416e-05
1.784	7.041e-06	6.286e-05	7.003e-06	9.437e-05
1.785	7.058e-06	6.286e-05	7.03e-06	9.459e-05
1.786	7.08e-06	6.285e-05	7.059e-06	9.48e-05
1.787	7.107e-06	6.285e-05	7.094e-06	9.501e-05
1.788	7.128e-06	6.285e-05	7.127e-06	9.522e-05
1.789	7.149e-06	6.284e-05	7.164e-06	9.543e-05
1.79	7.174e-06	6.284e-05	7.196e-06	9.564e-05
1.791	7.196e-06	6.284e-05	7.222e-06	9.585e-05
1.792	7.222e-06	6.284e-05	7.254e-06	9.606e-05
1.793	7.239e-06	6.284e-05	7.285e-06	9.627e-05
1.794	7.261e-06	6.284e-05	7.319e-06	9.648e-05
1.795	7.277e-06	6.284e-05	7.345e-06	9.669e-05
1.796	7.303e-06	6.285e-05	7.375e-06	9.69e-05
1.797	7.313e-06	6.285e-05	7.409e-06	9.711e-05
1.798	7.33e-06	6.285e-05	7.439e-06	9.732e-05
1.799	7.347e-06	6.285e-05	7.466e-06	9.753e-05
1.8	7.372e-06	6.286e-05	7.497e-06	9.773e-05
1.801	7.381e-06	6.287e-05	7.525e-06	9.793e-05
1.802	7.399e-06	6.287e-05	7.56e-06	9.813e-05
1.803	7.41e-06	6.288e-05	7.589e-06	9.834e-05
1.804	7.422e-06	6.289e-05	7.617e-06	9.855e-05
1.805	7.434e-06	6.289e-05	7.638e-06	9.876e-05
1.806	7.456e-06	6.29e-05	7.66e-06	9.896e-05
1.807	7.466e-06	6.29e-05	7.69e-06	9.917e-05
1.808	7.477e-06	6.291e-05	7.722e-06	9.938e-05
1.809	7.486e-06	6.292e-05	7.753e-06	9.958e-05
1.81	7.5e-06	6.293e-05	7.785e-06	9.978e-05
1.811	7.51e-06	6.294e-05	7.815e-06	9.998e-05
1.812	7.52e-06	6.295e-05	7.837e-06	0.0001002
1.813	7.525e-06	6.296e-05	7.853e-06	0.0001004
1.814	7.546e-06	6.297e-05	7.882e-06	0.0001006
1.815	7.559e-06	6.298e-05	7.908e-06	0.0001008
1.816	7.568e-06	6.299e-05	7.937e-06	0.000101
1.817	7.571e-06	6.3e-05	7.971e-06	0.0001012
1.818	7.591e-06	6.301e-05	8.005e-06	0.0001014
1.819	7.598e-06	6.302e-05	8.03e-06	0.0001016
1.82	7.608e-06	6.304e-05	8.061e-06	0.0001018
1.821	7.611e-06	6.305e-05	8.088e-06	0.000102
1.822	7.623e-06	6.306e-05	8.12e-06	0.0001022
1.823	7.627e-06	6.308e-05	8.151e-06	0.0001024
1.824	7.638e-06	6.309e-05	8.18e-06	0.0001026
1.825	7.644e-06	6.311e-05	8.204e-06	0.0001028
1.826	7.653e-06	6.313e-05	8.233e-06	0.000103
1.827	7.654e-06	6.314e-05	8.264e-06	0.0001032
1.828	7.669e-06	6.315e-05	8.294e-06	0.0001034
1.829	7.679e-06	6.316e-05	8.322e-06	0.0001036
1.83	7.687e-06	6.318e-05	8.356e-06	0.0001038
1.831	7.697e-06	6.32e-05	8.384e-06	0.000104
1.832	7.699e-06	6.322e-05	8.41e-06	0.0001042
1.833	7.702e-06	6.324e-05	8.434e-06	0.0001044
1.834	7.705e-06	6.326e-05	8.464e-06	0.0001046
1.835	7.716e-06	6.327e-05	8.484e-06	0.0001048
1.836	7.721e-06	6.329e-05	8.51e-06	0.000105
1.837	7.723e-06	6.331e-05	8.538e-06	0.0001052
1.838	7.73e-06	6.332e-05	8.563e-06	0.0001053
1.839	7.729e-06	6.334e-05	8.583e-06	0.0001055
1.84	7.729e-06	6.337e-05	8.607e-06	0.0001057
1.841	7.732e-06	6.338e-05	8.631e-06	0.0001059
1.842	7.745e-06	6.34e-05	8.661e-06	0.0001061
1.843	7.746e-06	6.342e-05	8.68e-06	0.0001063
1.844	7.751e-06	6.345e-05	8.705e-06	0.0001065
1.845	7.752e-06	6.346e-05	8.721e-06	0.0001067
1.846	7.76e-06	6.349e-05	8.75e-06	0.0001069
1.847	7.761e-06	6.351e-05	8.773e-06	0.0001071
1.848	7.766e-06	6.353e-05	8.795e-06	0.0001072
1.849	7.777e-06	6.354e-05	8.812e-06	0.0001074
1.85	7.786e-06	6.356e-05	8.837e-06	0.0001076
1.851	7.788e-06	6.358e-05	8.854e-06	0.0001078
1.852	7.793e-06	6.361e-05	8.881e-06	0.000108
1.853	7.8e-06	6.363e-05	8.906e-06	0.0001082
1.854	7.805e-06	6.365e-05	8.931e-06	0.0001083
1.855	7.811e-06	6.367e-05	8.955e-06	0.0001085
1.856	7.812e-06	6.369e-05	8.981e-06	0.0001087
1.857	7.811e-06	6.371e-05	8.995e-06	0.0001089
1.858	7.821e-06	6.373e-05	9.015e-06	0.0001091
1.859	7.824e-06	6.375e-05	9.034e-06	0.0001092
1.86	7.829e-06	6.377e-05	9.054e-06	0.0001094
1.861	7.833e-06	6.379e-05	9.07e-06	0.0001096
1.862	7.841e-06	6.382e-05	9.094e-06	0.0001098
1.863	7.843e-06	6.384e-05	9.114e-06	0.00011
1.864	7.849e-06	6.387e-05	9.133e-06	0.0001101
1.865	7.856e-06	6.389e-05	9.153e-06	0.0001103
1.866	7.868e-06	6.392e-05	9.167e-06	0.0001105
1.867	7.873e-06	6.394e-05	9.185e-06	0.0001107
1.868	7.886e-06	6.396e-05	9.204e-06	0.0001108
1.869	7.895e-06	6.397e-05	9.219e-06	0.000111
1.87	7.898e-06	6.4e-05	9.241e-06	0.0001112
1.871	7.902e-06	6.401e-05	9.266e-06	0.0001113
1.872	7.91e-06	6.404e-05	9.283e-06	0.0001115
1.873	7.914e-06	6.406e-05	9.299e-06	0.0001117
1.874	7.919e-06	6.409e-05	9.315e-06	0.0001119
1.875	7.932e-06	6.411e-05	9.331e-06	0.000112
1.876	7.941e-06	6.414e-05	9.342e-06	0.0001122
1.877	7.949e-06	6.416e-05	9.357e-06	0.0001124
1.878	7.957e-06	6.419e-05	9.374e-06	0.0001125
1.879	7.967e-06	6.421e-05	9.395e-06	0.0001127
1.88	7.98e-06	6.424e-05	9.418e-06	0.0001128
1.881	7.988e-06	6.426e-05	9.437e-06	0.000113
1.882	7.997e-06	6.429e-05	9.455e-06	0.0001132
1.883	8.007e-06	6.431e-05	9.463e-06	0.0001133
1.884	8.025e-06	6.434e-05	9.477e-06	0.0001135
1.885	8.042e-06	6.436e-05	9.491e-06	0.0001136
1.886	8.06e-06	6.438e-05	9.51e-06	0.0001138
1.887	8.076e-06	6.44e-05	9.526e-06	0.000114
1.888	8.088e-06	6.443e-05	9.538e-06	0.0001141
1.889	8.107e-06	6.445e-05	9.549e-06	0.0001143
1.89	8.124e-06	6.447e-05	9.568e-06	0.0001144
1.891	8.137e-06	6.45e-05	9.581e-06	0.0001146
1.892	8.156e-06	6.453e-05	9.592e-06	0.0001147
1.893	8.171e-06	6.456e-05	9.61e-06	0.0001149
1.894	8.194e-06	6.459e-05	9.626e-06	0.000115
1.895	8.211e-06	6.461e-05	9.638e-06	0.0001152
1.896	8.236e-06	6.463e-05	9.65e-06	0.0001153
1.897	8.254e-06	6.466e-05	9.65e-06	0.0001155
1.898	8.275e-06	6.469e-05	9.66e-06	0.0001156
1.899	8.297e-06	6.471e-05	9.673e-06	0.0001158
1.9	8.321e-06	6.474e-05	9.693e-06	0.0001159
1.901	8.342e-06	6.476e-05	9.708e-06	0.0001161
1.902	8.374e-06	6.479e-05	9.721e-06	0.0001162
1.903	8.401e-06	6.481e-05	9.729e-06	0.0001163
1.904	8.432e-06	6.484e-05	9.74e-06	0.0001165
1.905	8.466e-06	6.486e-05	9.749e-06	0.0001166
1.906	8.502e-06	6.489e-05	9.755e-06	0.0001168
1.907	8.535e-06	6.492e-05	9.766e-06	0.0001169
1.908	8.567e-06	6.495e-05	9.78e-06	0.000117
1.909	8.6e-06	6.497e-05	9.792e-06	0.0001172
1.91	8.637e-06	6.499e-05	9.804e-06	0.0001173
1.911	8.667e-06	6.501e-05	9.81e-06	0.0001175
1.912	8.711e-06	6.505e-05	9.824e-06	0.0001176
1.913	8.747e-06	6.507e-05	9.83e-06	0.0001177
1.914	8.781e-06	6.51e-05	9.841e-06	0.0001179
1.915	8.817e-06	6.512e-05	9.846e-06	0.000118
1.916	8.863e-06	6.515e-05	9.861e-06	0.0001181
1.917	8.902e-06	6.517e-05	9.866e-06	0.0001182
1.918	8.949e-06	6.519e-05	9.883e-06	0.0001184
1.919	8.99e-06	6.521e-05	9.888e-06	0.0001185
1.92	9.034e-06	6.524e-05	9.891e-06	0.0001186
1.921	9.074e-06	6.526e-05	9.901e-06	0.0001187
1.922	9.125e-06	6.529e-05	9.911e-06	0.0001189
1.923	9.172e-06	6.531e-05	9.914e-06	0.000119
1.924	9.23e-06	6.534e-05	9.918e-06	0.0001191
1.925	9.282e-06	6.536e-05	9.922e-06	0.0001192
1.926	9.339e-06	6.539e-05	9.937e-06	0.0001193
1.927	9.386e-06	6.54e-05	9.948e-06	0.0001194
1.928	9.442e-06	6.543e-05	9.959e-06	0.0001196
1.929	9.505e-06	6.545e-05	9.963e-06	0.0001197
1.93	9.573e-06	6.548e-05	9.978e-06	0.0001198
1.931	9.634e-06	6.55e-05	9.98e-06	0.0001199
1.932	9.705e-06	6.552e-05	9.984e-06	0.00012
1.933	9.769e-06	6.554e-05	1e-05	0.0001201
1.934	9.837e-06	6.557e-05	1.001e-05	0.0001202
1.935	9.904e-06	6.559e-05	1.002e-05	0.0001203
1.936	9.975e-06	6.561e-05	1.003e-05	0.0001204
1.937	1.005e-05	6.563e-05	1.004e-05	0.0001205
1.938	1.013e-05	6.565e-05	1.004e-05	0.0001206
1.939	1.021e-05	6.568e-05	1.005e-05	0.0001207
1.94	1.03e-05	6.57e-05	1.005e-05	0.0001208
1.941	1.038e-05	6.572e-05	1.006e-05	0.0001209
1.942	1.047e-05	6.575e-05	1.006e-05	0.000121
1.943	1.055e-05	6.576e-05	1.007e-05	0.0001211
1.944	1.064e-05	6.579e-05	1.01e-05	0.0001212
1.945	1.073e-05	6.58e-05	1.01e-05	0.0001213
1.946	1.083e-05	6.583e-05	1.01e-05	0.0001214
1.947	1.092e-05	6.585e-05	1.01e-05	0.0001215
1.948	1.103e-05	6.587e-05	1.011e-05	0.0001216
1.949	1.112e-05	6.588e-05	1.011e-05	0.0001217
1.95	1.121e-05	6.591e-05	1.012e-05	0.0001218
1.951	1.131e-05	6.593e-05	1.012e-05	0.0001219
1.952	1.142e-05	6.595e-05	1.013e-05	0.0001219
1.953	1.153e-05	6.597e-05	1.013e-05	0.000122
1.954	1.164e-05	6.599e-05	1.014e-05	0.0001221
1.955	1.176e-05	6.601e-05	1.015e-05	0.0001222
1.956	1.188e-05	6.603e-05	1.015e-05	0.0001223
1.957	1.199e-05	6.605e-05	1.015e-05	0.0001223
1.958	1.211e-05	6.607e-05	1.016e-05	0.0001224
1.959	1.224e-05	6.608e-05	1.016e-05	0.0001225
1.96	1.237e-05	6.61e-05	1.017e-05	0.0001226
1.961	1.248e-05	6.612e-05	1.018e-05	0.0001226
1.962	1.262e-05	6.614e-05	1.018e-05	0.0001227
1.963	1.275e-05	6.616e-05	1.018e-05	0.0001228
1.964	1.289e-05	6.618e-05	1.019e-05	0.0001228
1.965	1.303e-05	6.619e-05	1.02e-05	0.0001229
1.966	1.317e-05	6.621e-05	1.02e-05	0.000123
1.967	1.332e-05	6.623e-05	1.021e-05	0.000123
1.968	1.347e-05	6.625e-05	1.022e-05	0.0001231
1.969	1.361e-05	6.626e-05	1.022e-05	0.0001232
1.97	1.376e-05	6.628e-05	1.023e-05	0.0001232
1.971	1.391e-05	6.629e-05	1.024e-05	0.0001233
1.972	1.407e-05	6.631e-05	1.025e-05	0.0001233
1.973	1.422e-05	6.632e-05	1.026e-05	0.0001234
1.974	1.438e-05	6.635e-05	1.026e-05	0.0001234
1.975	1.454e-05	6.636e-05	1.027e-05	0.0001235
1.976	1.472e-05	6.638e-05	1.028e-05	0.0001235
1.977	1.489e-05	6.639e-05	1.028e-05	0.0001236
1.978	1.507e-05	6.641e-05	1.028e-05	0.0001236
1.979	1.525e-05	6.642e-05	1.029e-05	0.0001237
1.98	1.544e-05	6.644e-05	1.029e-05	0.0001237
1.981	1.561e-05	6.645e-05	1.03e-05	0.0001237
1.982	1.58e-05	6.647e-05	1.03e-05	0.0001238
1.983	1.599e-05	6.648e-05	1.03e-05	0.0001238
1.984	1.618e-05	6.65e-05	1.031e-05	0.0001239
1.985	1.637e-05	6.651e-05	1.032e-05	0.0001239
1.986	1.657e-05	6.653e-05	1.033e-05	0.0001239
1.987	1.677e-05	6.654e-05	1.033e-05	0.000124
1.988	1.698e-05	6.656e-05	1.033e-05	0.000124
1.989	1.718e-05	6.657e-05	1.034e-05	0.000124
1.99	1.738e-05	6.659e-05	1.035e-05	0.0001241
1.991	1.758e-05	6.66e-05	1.035e-05	0.0001241
1.992	1.778e-05	6.662e-05	1.036e-05	0.0001241
1.993	1.798e-05	6.663e-05	1.036e-05	0.0001241
1.994	1.82e-05	6.665e-05	1.036e-05	0.0001241
1.995	1.842e-05	6.666e-05	1.037e-05	0.0001242
1.996	1.865e-05	6.668e-05	1.038e-05	0.0001242
1.997	1.888e-05	6.669e-05	1.038e-05	0.0001242
[truncated: 4,003 more rows]

## Sheet: Fig. 2b
Potential/V (versus SCE)	Current/A	Current/A	Current/A	Current/A
	1a	1a + Ni/(R,R)-L9	1a + quinuclidine	1a + quinuclidine + Ni/(R,R)-L9
0	-2.846e-07	-4.018e-07	-3.284e-07	-2.853e-07
0.001	-2.567e-07	-3.723e-07	-2.844e-07	-2.433e-07
0.002	-2.439e-07	-3.57e-07	-2.678e-07	-2.187e-07
0.003	-2.388e-07	-3.485e-07	-2.634e-07	-2.085e-07
0.004	-2.323e-07	-3.374e-07	-2.579e-07	-2.133e-07
0.005	-2.239e-07	-3.3e-07	-2.388e-07	-2.015e-07
0.006	-2.215e-07	-3.226e-07	-2.424e-07	-1.922e-07
0.007	-2.153e-07	-3.182e-07	-2.189e-07	-1.749e-07
0.008	-2.132e-07	-3.109e-07	-2.2e-07	-1.868e-07
0.009	-2.064e-07	-3.029e-07	-1.952e-07	-1.788e-07
0.01	-1.999e-07	-2.964e-07	-2.149e-07	-1.847e-07
0.011	-2.002e-07	-2.907e-07	-2.005e-07	-1.776e-07
0.012	-1.953e-07	-2.866e-07	-1.902e-07	-1.688e-07
0.013	-1.915e-07	-2.847e-07	-1.827e-07	-1.603e-07
0.014	-1.877e-07	-2.765e-07	-1.881e-07	-1.636e-07
0.015	-1.817e-07	-2.728e-07	-1.678e-07	-1.523e-07
0.016	-1.801e-07	-2.711e-07	-1.64e-07	-1.517e-07
0.017	-1.796e-07	-2.653e-07	-1.681e-07	-1.524e-07
0.018	-1.757e-07	-2.616e-07	-1.605e-07	-1.508e-07
0.019	-1.701e-07	-2.553e-07	-1.398e-07	-1.392e-07
0.02	-1.671e-07	-2.473e-07	-1.453e-07	-1.349e-07
0.021	-1.653e-07	-2.479e-07	-1.427e-07	-1.358e-07
0.022	-1.628e-07	-2.413e-07	-1.334e-07	-1.312e-07
0.023	-1.567e-07	-2.392e-07	-1.283e-07	-1.314e-07
0.024	-1.579e-07	-2.322e-07	-1.631e-07	-1.412e-07
0.025	-1.537e-07	-2.29e-07	-1.659e-07	-1.292e-07
0.026	-1.506e-07	-2.265e-07	-1.54e-07	-1.284e-07
0.027	-1.482e-07	-2.232e-07	-1.241e-07	-1.206e-07
0.028	-1.451e-07	-2.188e-07	-1.199e-07	-1.226e-07
0.029	-1.423e-07	-2.19e-07	-1.167e-07	-1.174e-07
0.03	-1.397e-07	-2.143e-07	-1.119e-07	-1.199e-07
0.031	-1.365e-07	-2.108e-07	-9.704e-08	-1.085e-07
0.032	-1.36e-07	-2.072e-07	-1.06e-07	-1.047e-07
0.033	-1.328e-07	-1.993e-07	-9.901e-08	-9.96e-08
0.034	-1.356e-07	-1.982e-07	-1.006e-07	-1.051e-07
0.035	-1.309e-07	-1.968e-07	-8.661e-08	-8.937e-08
0.036	-1.268e-07	-1.905e-07	-9.851e-08	-8.671e-08
0.037	-1.262e-07	-1.855e-07	-9.074e-08	-9.527e-08
0.038	-1.218e-07	-1.837e-07	-9.379e-08	-1.039e-07
0.039	-1.204e-07	-1.826e-07	-6.822e-08	-1.014e-07
0.04	-1.178e-07	-1.786e-07	-6.92e-08	-9.586e-08
0.041	-1.14e-07	-1.769e-07	-8.533e-08	-9.104e-08
0.042	-1.135e-07	-1.715e-07	-9.133e-08	-9.694e-08
0.043	-1.093e-07	-1.711e-07	-6.35e-08	-8.799e-08
0.044	-1.103e-07	-1.706e-07	-4.166e-08	-8.288e-08
0.045	-1.103e-07	-1.677e-07	-6.566e-08	-6.606e-08
0.046	-1.036e-07	-1.592e-07	-6.065e-08	-7.865e-08
0.047	-1.068e-07	-1.583e-07	-4.973e-08	-7.275e-08
0.048	-1.044e-07	-1.573e-07	-4.393e-08	-8.396e-08
0.049	-1.021e-07	-1.542e-07	-5.189e-08	-8.022e-08
0.05	-9.92e-08	-1.544e-07	-5.642e-08	-8.317e-08
0.051	-9.783e-08	-1.497e-07	-5.465e-08	-8.455e-08
0.052	-9.556e-08	-1.456e-07	-3.419e-08	-8.366e-08
0.053	-9.606e-08	-1.447e-07	-5.652e-08	-7.294e-08
0.054	-9.163e-08	-1.415e-07	-5.13e-08	-7.324e-08
0.055	-9.252e-08	-1.403e-07	-4.599e-08	-5.888e-08
0.056	-9.104e-08	-1.375e-07	-3.242e-08	-6.497e-08
0.057	-8.691e-08	-1.39e-07	-4.343e-08	-5.455e-08
0.058	-8.622e-08	-1.318e-07	-5.386e-08	-4.835e-08
0.059	-8.258e-08	-1.287e-07	-3.468e-08	-4.58e-08
0.06	-8.278e-08	-1.247e-07	-3.33e-08	-5.819e-08
0.061	-7.904e-08	-1.264e-07	-4.225e-08	-5.622e-08
0.062	-7.56e-08	-1.234e-07	-2.278e-08	-6.222e-08
0.063	-7.314e-08	-1.211e-07	-2.986e-08	-5.799e-08
0.064	-7.393e-08	-1.204e-07	-2.799e-08	-5.622e-08
0.065	-7.284e-08	-1.192e-07	-3.783e-08	-4.707e-08
0.066	-7.393e-08	-1.136e-07	-2.986e-08	-5.248e-08
0.067	-7.147e-08	-1.143e-07	-1.442e-08	-4.471e-08
0.068	-6.724e-08	-1.072e-07	-1.54e-08	-4.589e-08
0.069	-6.724e-08	-1.086e-07	-1.885e-08	-3.822e-08
0.07	-6.35e-08	-1.055e-07	-1.108e-08	-4.314e-08
0.071	-6.222e-08	-1.089e-07	-6.452e-09	-3.281e-08
0.072	-6.34e-08	-1.029e-07	6.137e-09	-3.399e-08
0.073	-6.34e-08	-1.015e-07	-7.141e-09	-3.084e-08
0.074	-6.202e-08	-9.96e-08	-1.324e-08	-4.166e-08
0.075	-6.114e-08	-9.94e-08	4.564e-09	-4.009e-08
0.076	-5.888e-08	-9.596e-08	-4.525e-10	-4.216e-08
0.077	-5.701e-08	-9.468e-08	1.273e-08	-2.494e-08
0.078	-5.445e-08	-9.301e-08	6.137e-09	-3.124e-08
0.079	-5.239e-08	-8.927e-08	3.344e-10	-2.425e-08
0.08	-5.17e-08	-8.642e-08	1.263e-08	-2.957e-08
0.081	-5.16e-08	-8.691e-08	9.777e-09	-2.288e-08
0.082	-4.953e-08	-8.622e-08	1.056e-08	-3.065e-08
0.083	-4.737e-08	-8.533e-08	1.519e-08	-2.16e-08
0.084	-4.698e-08	-8.327e-08	7.613e-09	-1.393e-08
0.085	-4.442e-08	-8.16e-08	1.381e-08	-1.589e-08
0.086	-4.589e-08	-7.924e-08	3.279e-08	-2.042e-08
0.087	-4.216e-08	-7.806e-08	3.505e-08	-1.491e-08
0.088	-4.343e-08	-7.432e-08	3.328e-08	-1.442e-08
0.089	-4.294e-08	-7.717e-08	6.137e-09	-5.665e-09
0.09	-4.029e-08	-7.265e-08	2.787e-08	-2.544e-08
0.091	-3.822e-08	-7.137e-08	3.102e-08	-1.285e-08
0.092	-3.753e-08	-7.078e-08	2.404e-08	-1.088e-08
0.093	-3.547e-08	-6.92e-08	4.223e-08	-7.633e-09
0.094	-3.33e-08	-6.488e-08	3.712e-08	-5.37e-09
0.095	-3.271e-08	-6.242e-08	3.24e-08	7.121e-09
0.096	-3.124e-08	-6.311e-08	3.269e-08	1.037e-08
0.097	-3.173e-08	-6.094e-08	4.017e-08	8.596e-09
0.098	-3.183e-08	-5.72e-08	4.696e-08	3.58e-09
0.099	-2.858e-08	-5.957e-08	6.397e-08	3.777e-09
0.1	-2.563e-08	-5.642e-08	4.597e-08	-7.476e-10
0.101	-2.809e-08	-5.681e-08	4.568e-08	5.744e-09
0.102	-2.337e-08	-5.406e-08	4.361e-08	5.351e-09
0.103	-2.396e-08	-5.504e-08	5.345e-08	6.137e-09
0.104	-2.317e-08	-5.061e-08	4.705e-08	6.236e-09
0.105	-2.357e-08	-5.081e-08	5.109e-08	1.155e-08
0.106	-2.081e-08	-4.698e-08	4.253e-08	2.168e-08
0.107	-2.052e-08	-4.747e-08	4.558e-08	1.971e-08
0.108	-2.032e-08	-4.599e-08	4.764e-08	1.194e-08
0.109	-1.806e-08	-5.081e-08	6.053e-08	2.099e-08
0.11	-1.688e-08	-4.461e-08	5.217e-08	1.017e-08
0.111	-1.658e-08	-4.491e-08	6.555e-08	2.128e-08
0.112	-1.452e-08	-4.157e-08	7.292e-08	1.558e-08
0.113	-1.334e-08	-4.068e-08	5.237e-08	1.745e-08
0.114	-1.206e-08	-3.911e-08	5.374e-08	1.932e-08
0.115	-1.048e-08	-3.586e-08	7.44e-08	1.479e-08
0.116	-1.294e-08	-3.684e-08	6.594e-08	1.597e-08
0.117	-1.127e-08	-3.576e-08	8.02e-08	2.896e-08
0.118	-8.026e-09	-3.104e-08	7.056e-08	2.551e-08
0.119	-8.223e-09	-3.566e-08	7.459e-08	3.004e-08
0.12	-5.174e-09	-3.134e-08	7.686e-08	3.289e-08
0.121	-3.993e-09	-3.193e-08	7.253e-08	4.282e-08
0.122	-2.518e-09	-3.006e-08	7.43e-08	3.368e-08
0.123	-3.206e-09	-2.957e-08	8.118e-08	3.496e-08
0.124	-1.338e-09	-2.475e-08	8.502e-08	2.551e-08
0.125	-2.125e-09	-2.622e-08	9.82e-08	3.702e-08
0.126	-1.338e-09	-2.248e-08	7.932e-08	3.456e-08
0.127	1.515e-09	-2.15e-08	9.013e-08	4.479e-08
0.128	2.105e-09	-2.121e-08	1.046e-07	4.135e-08
0.129	4.662e-09	-2.278e-08	8.836e-08	4.351e-08
0.13	4.367e-09	-1.993e-08	8.6e-08	4.302e-08
0.131	4.662e-09	-1.875e-08	8.709e-08	3.978e-08
0.132	4.367e-09	-1.619e-08	8.227e-08	4.607e-08
0.133	4.564e-09	-1.432e-08	1.045e-07	5.089e-08
0.134	6.728e-09	-1.373e-08	8.807e-08	4.912e-08
0.135	5.744e-09	-1.157e-08	8e-08	6.377e-08
0.136	6.629e-09	-8.518e-09	7.794e-08	3.86e-08
0.137	9.285e-09	-9.895e-09	8.502e-08	4.971e-08
0.138	9.58e-09	-8.223e-09	1.093e-07	5.246e-08
0.139	1.135e-08	-7.829e-09	9.525e-08	6.417e-08
0.14	1.106e-08	-5.764e-09	9.397e-08	5.364e-08
0.141	9.777e-09	-4.78e-09	9.899e-08	6.732e-08
0.142	1.204e-08	-2.616e-09	1.068e-07	6.623e-08
0.143	1.489e-08	-4.19e-09	9.958e-08	6.968e-08
0.144	1.706e-08	-2.715e-09	8.227e-08	6.259e-08
0.145	1.558e-08	-9.443e-10	1.065e-07	6.771e-08
0.146	1.676e-08	1.318e-09	1.219e-07	7.184e-08
0.147	1.942e-08	7.278e-10	1.087e-07	6.614e-08
0.148	1.883e-08	4.76e-09	1.171e-07	6.84e-08
0.149	1.892e-08	1.908e-09	1.051e-07	7.784e-08
0.15	2.256e-08	3.187e-09	1.153e-07	7.745e-08
0.151	2.286e-08	3.088e-09	8.886e-08	8.6e-08
0.152	2.315e-08	5.547e-09	1.014e-07	7.509e-08
0.153	2.305e-08	7.318e-09	1.081e-07	8.404e-08
0.154	2.433e-08	1.145e-08	1.113e-07	8e-08
0.155	2.561e-08	9.285e-09	1.134e-07	8.895e-08
0.156	2.768e-08	1.155e-08	1.088e-07	8.787e-08
0.157	2.62e-08	1.135e-08	1.115e-07	9.269e-08
0.158	2.945e-08	1.342e-08	1.237e-07	9.004e-08
0.159	3.014e-08	1.224e-08	1.311e-07	9.584e-08
0.16	2.925e-08	1.273e-08	1.349e-07	9.161e-08
0.161	3.122e-08	1.44e-08	1.362e-07	1.031e-07
0.162	3.083e-08	1.873e-08	1.357e-07	9.83e-08
0.163	3.024e-08	1.745e-08	1.286e-07	1.055e-07
0.164	3.024e-08	1.853e-08	1.259e-07	1.098e-07
0.165	3.368e-08	1.853e-08	1.19e-07	1.136e-07
0.166	3.437e-08	1.961e-08	1.47e-07	1.145e-07
0.167	3.407e-08	2.374e-08	1.273e-07	1.23e-07
0.168	3.545e-08	2.305e-08	1.225e-07	1.183e-07
0.169	3.751e-08	2.492e-08	1.208e-07	1.22e-07
0.17	3.682e-08	2.728e-08	1.22e-07	1.096e-07
0.171	3.604e-08	2.758e-08	1.266e-07	1.213e-07
0.172	3.879e-08	3.083e-08	1.288e-07	1.079e-07
0.173	3.83e-08	2.817e-08	1.24e-07	1.204e-07
0.174	4.096e-08	2.787e-08	1.307e-07	1.203e-07
0.175	4.164e-08	3.043e-08	1.49e-07	1.311e-07
0.176	4.223e-08	3.279e-08	1.331e-07	1.29e-07
0.177	4.174e-08	3.132e-08	1.429e-07	1.396e-07
0.178	4.351e-08	3.397e-08	1.504e-07	1.421e-07
0.179	4.479e-08	3.289e-08	1.434e-07	1.464e-07
0.18	4.479e-08	3.761e-08	1.427e-07	1.389e-07
0.181	4.509e-08	3.466e-08	1.425e-07	1.495e-07
0.182	4.519e-08	3.722e-08	1.461e-07	1.43e-07
0.183	4.833e-08	3.742e-08	1.443e-07	1.539e-07
0.184	4.509e-08	3.81e-08	1.46e-07	1.53e-07
0.185	4.656e-08	3.751e-08	1.64e-07	1.625e-07
0.186	4.922e-08	4.145e-08	1.464e-07	1.608e-07
0.187	4.991e-08	4.096e-08	1.488e-07	1.611e-07
0.188	5.02e-08	4.469e-08	1.491e-07	1.619e-07
0.189	4.853e-08	4.233e-08	1.392e-07	1.719e-07
0.19	4.823e-08	4.607e-08	1.468e-07	1.688e-07
0.191	4.882e-08	4.45e-08	1.655e-07	1.861e-07
0.192	5.089e-08	4.833e-08	1.69e-07	1.704e-07
0.193	5.099e-08	4.538e-08	1.836e-07	1.828e-07
0.194	5.178e-08	4.794e-08	1.88e-07	1.733e-07
0.195	5.581e-08	5e-08	1.661e-07	1.884e-07
0.196	5.502e-08	5.197e-08	1.514e-07	1.919e-07
0.197	5.64e-08	5.178e-08	1.431e-07	1.982e-07
0.198	5.502e-08	5.128e-08	1.505e-07	1.92e-07
0.199	5.63e-08	5.237e-08	1.491e-07	1.983e-07
0.2	5.699e-08	5.502e-08	1.59e-07	2.131e-07
0.201	5.62e-08	5.482e-08	1.621e-07	2.177e-07
0.202	5.935e-08	5.925e-08	1.409e-07	2.236e-07
0.203	6.043e-08	5.689e-08	1.548e-07	2.167e-07
0.204	6.161e-08	5.955e-08	1.715e-07	2.087e-07
0.205	6.171e-08	5.915e-08	1.707e-07	2.294e-07
0.206	6.2e-08	6.063e-08	1.645e-07	2.269e-07
0.207	6.033e-08	6.023e-08	1.71e-07	2.27e-07
0.208	6.279e-08	5.964e-08	1.84e-07	2.22e-07
0.209	6.584e-08	6.21e-08	1.88e-07	2.381e-07
0.21	6.643e-08	6.545e-08	1.933e-07	2.389e-07
0.211	6.417e-08	6.673e-08	1.842e-07	2.609e-07
0.212	6.653e-08	6.673e-08	1.758e-07	2.591e-07
0.213	6.496e-08	6.771e-08	1.537e-07	2.602e-07
0.214	6.555e-08	6.958e-08	1.823e-07	2.603e-07
0.215	6.761e-08	6.564e-08	1.893e-07	2.673e-07
0.216	6.781e-08	7.007e-08	1.797e-07	2.683e-07
0.217	6.456e-08	7.066e-08	1.698e-07	2.865e-07
0.218	7.145e-08	7.273e-08	1.97e-07	2.841e-07
0.219	7.007e-08	7.361e-08	1.976e-07	2.87e-07
0.22	7.273e-08	7.666e-08	1.888e-07	2.868e-07
0.221	7.115e-08	7.282e-08	1.802e-07	2.904e-07
0.222	7.115e-08	7.41e-08	1.909e-07	2.996e-07
0.223	7.036e-08	7.43e-08	1.847e-07	3.137e-07
0.224	7.145e-08	7.646e-08	1.779e-07	3.015e-07
0.225	7.42e-08	7.499e-08	1.742e-07	3.138e-07
0.226	7.764e-08	7.873e-08	1.895e-07	3.181e-07
0.227	7.548e-08	7.833e-08	1.882e-07	3.203e-07
0.228	7.794e-08	8.05e-08	1.896e-07	3.16e-07
0.229	7.695e-08	8.099e-08	1.86e-07	3.381e-07
0.23	7.705e-08	8.109e-08	1.81e-07	3.404e-07
0.231	7.656e-08	8.02e-08	2.024e-07	3.5e-07
0.232	7.833e-08	8.177e-08	1.951e-07	3.46e-07
0.233	7.695e-08	8.217e-08	1.962e-07	3.623e-07
0.234	7.666e-08	8.443e-08	2.105e-07	3.631e-07
0.235	7.882e-08	8.571e-08	2.017e-07	3.647e-07
0.236	8e-08	8.748e-08	1.971e-07	3.664e-07
0.237	8.109e-08	8.65e-08	1.998e-07	3.792e-07
0.238	8.197e-08	8.974e-08	2.131e-07	3.845e-07
0.239	8.315e-08	8.777e-08	2.066e-07	3.903e-07
0.24	8.532e-08	8.895e-08	2.053e-07	3.935e-07
0.241	8.315e-08	8.738e-08	1.979e-07	4.06e-07
0.242	8.709e-08	9.072e-08	2.044e-07	4.073e-07
0.243	8.463e-08	9.2e-08	2.101e-07	4.276e-07
0.244	8.295e-08	9.368e-08	2.036e-07	4.354e-07
0.245	8.463e-08	9.191e-08	2.063e-07	4.319e-07
0.246	8.679e-08	9.368e-08	2.189e-07	4.306e-07
0.247	8.748e-08	9.417e-08	2.299e-07	4.43e-07
0.248	8.669e-08	9.446e-08	2.202e-07	4.439e-07
0.249	8.63e-08	9.859e-08	2.15e-07	4.605e-07
0.25	8.876e-08	9.918e-08	2.097e-07	4.691e-07
0.251	8.777e-08	9.909e-08	2.09e-07	4.702e-07
0.252	9.053e-08	1.007e-07	2.098e-07	4.634e-07
0.253	9.141e-08	9.918e-08	2.126e-07	4.881e-07
0.254	9.072e-08	1.036e-07	1.941e-07	4.9e-07
0.255	8.984e-08	1.004e-07	1.932e-07	5.141e-07
0.256	9.318e-08	1.028e-07	2.099e-07	5.14e-07
0.257	9.318e-08	1.019e-07	2.118e-07	5.339e-07
0.258	9.328e-08	1.044e-07	2.277e-07	5.26e-07
0.259	9.338e-08	1.025e-07	2.438e-07	5.347e-07
0.26	9.397e-08	1.056e-07	2.347e-07	5.49e-07
0.261	9.417e-08	1.046e-07	2.151e-07	5.594e-07
0.262	9.535e-08	1.054e-07	2.231e-07	5.593e-07
0.263	9.446e-08	1.06e-07	2.144e-07	5.718e-07
0.264	9.741e-08	1.085e-07	2.203e-07	5.798e-07
0.265	9.564e-08	1.064e-07	2.223e-07	5.937e-07
0.266	9.476e-08	1.09e-07	2.159e-07	5.962e-07
0.267	9.623e-08	1.078e-07	2.347e-07	6.086e-07
0.268	9.682e-08	1.126e-07	2.222e-07	6.127e-07
0.269	9.79e-08	1.116e-07	2.231e-07	6.186e-07
0.27	9.731e-08	1.141e-07	2.329e-07	6.337e-07
0.271	1.006e-07	1.128e-07	2.357e-07	6.532e-07
0.272	1.016e-07	1.153e-07	2.373e-07	6.414e-07
0.273	9.859e-08	1.141e-07	2.321e-07	6.59e-07
0.274	9.938e-08	1.173e-07	2.376e-07	6.611e-07
0.275	9.977e-08	1.163e-07	2.351e-07	6.703e-07
0.276	9.968e-08	1.207e-07	2.439e-07	6.78e-07
0.277	1.027e-07	1.169e-07	2.337e-07	6.902e-07
0.278	1.041e-07	1.175e-07	2.183e-07	6.94e-07
0.279	1.027e-07	1.194e-07	2.632e-07	7.179e-07
0.28	1.02e-07	1.223e-07	2.433e-07	7.206e-07
0.281	1.032e-07	1.199e-07	2.558e-07	7.288e-07
0.282	1.051e-07	1.227e-07	2.414e-07	7.411e-07
0.283	1.032e-07	1.234e-07	2.459e-07	7.512e-07
0.284	1.052e-07	1.234e-07	2.465e-07	7.62e-07
0.285	1.049e-07	1.229e-07	2.668e-07	7.753e-07
0.286	1.049e-07	1.245e-07	2.523e-07	7.807e-07
0.287	1.05e-07	1.226e-07	2.458e-07	7.979e-07
0.288	1.065e-07	1.263e-07	2.376e-07	8.035e-07
0.289	1.077e-07	1.265e-07	2.441e-07	8.116e-07
0.29	1.066e-07	1.282e-07	2.547e-07	8.202e-07
0.291	1.073e-07	1.296e-07	2.54e-07	8.386e-07
0.292	1.087e-07	1.323e-07	2.587e-07	8.548e-07
0.293	1.084e-07	1.261e-07	2.686e-07	8.741e-07
0.294	1.112e-07	1.293e-07	2.488e-07	8.684e-07
0.295	1.104e-07	1.296e-07	2.4e-07	8.832e-07
0.296	1.123e-07	1.332e-07	2.445e-07	8.862e-07
0.297	1.118e-07	1.31e-07	2.489e-07	9.082e-07
0.298	1.129e-07	1.343e-07	2.405e-07	9.091e-07
0.299	1.103e-07	1.32e-07	2.61e-07	9.316e-07
0.3	1.128e-07	1.332e-07	2.673e-07	9.47e-07
0.301	1.122e-07	1.346e-07	2.676e-07	9.61e-07
0.302	1.144e-07	1.38e-07	2.728e-07	9.719e-07
0.303	1.15e-07	1.371e-07	2.718e-07	1.001e-06
0.304	1.149e-07	1.377e-07	2.644e-07	9.888e-07
0.305	1.13e-07	1.361e-07	2.67e-07	1.006e-06
0.306	1.163e-07	1.393e-07	2.731e-07	1.017e-06
0.307	1.159e-07	1.398e-07	2.687e-07	1.033e-06
0.308	1.184e-07	1.408e-07	2.57e-07	1.04e-06
0.309	1.172e-07	1.417e-07	2.639e-07	1.07e-06
0.31	1.185e-07	1.439e-07	2.816e-07	1.077e-06
0.311	1.203e-07	1.438e-07	2.756e-07	1.088e-06
0.312	1.202e-07	1.422e-07	2.759e-07	1.092e-06
0.313	1.191e-07	1.455e-07	2.835e-07	1.121e-06
0.314	1.199e-07	1.462e-07	2.785e-07	1.128e-06
0.315	1.185e-07	1.431e-07	2.613e-07	1.138e-06
0.316	1.188e-07	1.468e-07	2.751e-07	1.148e-06
0.317	1.172e-07	1.472e-07	2.742e-07	1.176e-06
0.318	1.208e-07	1.458e-07	2.711e-07	1.187e-06
0.319	1.201e-07	1.479e-07	2.837e-07	1.197e-06
0.32	1.209e-07	1.484e-07	2.733e-07	1.214e-06
0.321	1.224e-07	1.483e-07	2.685e-07	1.226e-06
0.322	1.233e-07	1.522e-07	2.735e-07	1.237e-06
0.323	1.247e-07	1.513e-07	2.824e-07	1.263e-06
0.324	1.253e-07	1.524e-07	2.802e-07	1.272e-06
0.325	1.233e-07	1.499e-07	2.83e-07	1.29e-06
0.326	1.245e-07	1.547e-07	2.839e-07	1.304e-06
0.327	1.256e-07	1.544e-07	2.786e-07	1.316e-06
0.328	1.279e-07	1.547e-07	2.928e-07	1.332e-06
0.329	1.269e-07	1.556e-07	2.841e-07	1.352e-06
0.33	1.278e-07	1.566e-07	2.734e-07	1.362e-06
0.331	1.283e-07	1.548e-07	2.87e-07	1.383e-06
0.332	1.259e-07	1.606e-07	3.095e-07	1.389e-06
0.333	1.271e-07	1.569e-07	2.891e-07	1.433e-06
0.334	1.3e-07	1.628e-07	3.01e-07	1.43e-06
0.335	1.291e-07	1.609e-07	2.936e-07	1.467e-06
0.336	1.314e-07	1.617e-07	2.849e-07	1.476e-06
0.337	1.319e-07	1.608e-07	2.946e-07	1.499e-06
0.338	1.322e-07	1.634e-07	2.983e-07	1.516e-06
0.339	1.297e-07	1.639e-07	3.023e-07	1.525e-06
0.34	1.306e-07	1.652e-07	2.877e-07	1.532e-06
0.341	1.286e-07	1.64e-07	2.964e-07	1.556e-06
0.342	1.3e-07	1.652e-07	2.936e-07	1.586e-06
0.343	1.328e-07	1.661e-07	2.918e-07	1.624e-06
0.344	1.364e-07	1.689e-07	3.014e-07	1.617e-06
0.345	1.345e-07	1.672e-07	3.122e-07	1.648e-06
0.346	1.332e-07	1.707e-07	3.057e-07	1.661e-06
0.347	1.337e-07	1.68e-07	2.981e-07	1.684e-06
0.348	1.364e-07	1.68e-07	3.121e-07	1.697e-06
0.349	1.357e-07	1.689e-07	3.096e-07	1.73e-06
0.35	1.358e-07	1.725e-07	3.039e-07	1.744e-06
0.351	1.359e-07	1.716e-07	3.146e-07	1.762e-06
0.352	1.373e-07	1.736e-07	3.069e-07	1.78e-06
0.353	1.368e-07	1.727e-07	2.956e-07	1.81e-06
0.354	1.371e-07	1.73e-07	2.988e-07	1.817e-06
0.355	1.371e-07	1.726e-07	2.998e-07	1.842e-06
0.356	1.39e-07	1.755e-07	2.954e-07	1.847e-06
0.357	1.382e-07	1.751e-07	2.868e-07	1.876e-06
0.358	1.397e-07	1.782e-07	2.893e-07	1.892e-06
0.359	1.399e-07	1.777e-07	3.085e-07	1.94e-06
0.36	1.411e-07	1.769e-07	3.218e-07	1.945e-06
0.361	1.388e-07	1.79e-07	3.116e-07	1.991e-06
0.362	1.428e-07	1.813e-07	2.903e-07	1.998e-06
0.363	1.418e-07	1.786e-07	3.011e-07	2.028e-06
0.364	1.434e-07	1.85e-07	3.256e-07	2.032e-06
0.365	1.415e-07	1.826e-07	3.253e-07	2.06e-06
0.366	1.424e-07	1.85e-07	3.313e-07	2.085e-06
0.367	1.396e-07	1.835e-07	3.19e-07	2.117e-06
0.368	1.408e-07	1.843e-07	3.278e-07	2.135e-06
0.369	1.397e-07	1.849e-07	3.24e-07	2.164e-06
0.37	1.433e-07	1.877e-07	3.257e-07	2.179e-06
0.371	1.431e-07	1.86e-07	3.247e-07	2.215e-06
0.372	1.444e-07	1.885e-07	3.252e-07	2.244e-06
0.373	1.424e-07	1.866e-07	3.152e-07	2.265e-06
0.374	1.45e-07	1.916e-07	3.201e-07	2.279e-06
0.375	1.462e-07	1.913e-07	3.247e-07	2.299e-06
0.376	1.471e-07	1.917e-07	3.263e-07	2.318e-06
0.377	1.434e-07	1.922e-07	3.233e-07	2.361e-06
0.378	1.473e-07	1.958e-07	3.311e-07	2.384e-06
0.379	1.456e-07	1.918e-07	3.183e-07	2.42e-06
0.38	1.48e-07	1.96e-07	3.247e-07	2.428e-06
0.381	1.467e-07	1.957e-07	3.472e-07	2.454e-06
0.382	1.488e-07	1.976e-07	3.351e-07	2.476e-06
0.383	1.487e-07	1.967e-07	3.324e-07	2.522e-06
0.384	1.509e-07	1.999e-07	3.227e-07	2.533e-06
0.385	1.509e-07	1.989e-07	3.207e-07	2.573e-06
0.386	1.526e-07	2.014e-07	3.399e-07	2.596e-06
0.387	1.499e-07	2.007e-07	3.643e-07	2.62e-06
0.388	1.518e-07	2.055e-07	3.31e-07	2.64e-06
0.389	1.491e-07	2.004e-07	3.446e-07	2.668e-06
0.39	1.528e-07	2.031e-07	3.374e-07	2.678e-06
0.391	1.524e-07	2.038e-07	3.435e-07	2.705e-06
0.392	1.539e-07	2.056e-07	3.343e-07	2.734e-06
0.393	1.522e-07	2.04e-07	3.443e-07	2.77e-06
0.394	1.549e-07	2.081e-07	3.531e-07	2.804e-06
0.395	1.541e-07	2.09e-07	3.428e-07	2.858e-06
0.396	1.555e-07	2.115e-07	3.353e-07	2.877e-06
0.397	1.556e-07	2.099e-07	3.349e-07	2.918e-06
0.398	1.562e-07	2.126e-07	3.664e-07	2.908e-06
0.399	1.567e-07	2.109e-07	3.55e-07	2.963e-06
0.4	1.575e-07	2.143e-07	3.452e-07	3.021e-06
0.401	1.561e-07	2.172e-07	3.607e-07	3.059e-06
0.402	1.578e-07	2.193e-07	3.654e-07	3.083e-06
0.403	1.573e-07	2.161e-07	3.541e-07	3.095e-06
0.404	1.594e-07	2.195e-07	3.629e-07	3.113e-06
0.405	1.578e-07	2.19e-07	3.524e-07	3.145e-06
0.406	1.588e-07	2.226e-07	3.434e-07	3.163e-06
0.407	1.593e-07	2.198e-07	3.348e-07	3.205e-06
0.408	1.591e-07	2.241e-07	3.629e-07	3.23e-06
0.409	1.587e-07	2.202e-07	3.452e-07	3.277e-06
0.41	1.644e-07	2.273e-07	3.75e-07	3.305e-06
0.411	1.647e-07	2.247e-07	4.091e-07	3.344e-06
0.412	1.642e-07	2.303e-07	3.715e-07	3.365e-06
0.413	1.609e-07	2.293e-07	3.656e-07	3.406e-06
0.414	1.607e-07	2.308e-07	3.511e-07	3.438e-06
0.415	1.604e-07	2.291e-07	3.535e-07	3.477e-06
0.416	1.662e-07	2.315e-07	3.626e-07	3.51e-06
0.417	1.658e-07	2.319e-07	3.561e-07	3.551e-06
0.418	1.648e-07	2.337e-07	3.876e-07	3.576e-06
0.419	1.665e-07	2.342e-07	3.8e-07	3.611e-06
0.42	1.661e-07	2.39e-07	3.738e-07	3.644e-06
0.421	1.66e-07	2.352e-07	3.782e-07	3.685e-06
0.422	1.666e-07	2.395e-07	3.668e-07	3.718e-06
0.423	1.668e-07	2.352e-07	3.631e-07	3.752e-06
0.424	1.671e-07	2.391e-07	3.762e-07	3.782e-06
0.425	1.676e-07	2.396e-07	3.901e-07	3.823e-06
0.426	1.716e-07	2.45e-07	3.788e-07	3.851e-06
0.427	1.689e-07	2.437e-07	3.752e-07	3.898e-06
0.428	1.718e-07	2.464e-07	3.708e-07	3.926e-06
0.429	1.688e-07	2.457e-07	3.763e-07	3.973e-06
0.43	1.72e-07	2.478e-07	3.948e-07	4.006e-06
0.431	1.716e-07	2.472e-07	3.861e-07	4.03e-06
0.432	1.7e-07	2.504e-07	3.955e-07	4.065e-06
0.433	1.701e-07	2.49e-07	3.959e-07	4.11e-06
0.434	1.733e-07	2.521e-07	3.919e-07	4.158e-06
0.435	1.72e-07	2.484e-07	3.753e-07	4.205e-06
0.436	1.744e-07	2.543e-07	3.998e-07	4.239e-06
0.437	1.744e-07	2.535e-07	3.831e-07	4.262e-06
0.438	1.787e-07	2.595e-07	3.604e-07	4.297e-06
0.439	1.735e-07	2.573e-07	3.669e-07	4.349e-06
0.44	1.76e-07	2.582e-07	3.988e-07	4.384e-06
0.441	1.763e-07	2.57e-07	3.948e-07	4.428e-06
0.442	1.777e-07	2.605e-07	3.89e-07	4.454e-06
0.443	1.771e-07	2.6e-07	3.915e-07	4.494e-06
0.444	1.777e-07	2.66e-07	3.941e-07	4.523e-06
0.445	1.781e-07	2.647e-07	3.937e-07	4.573e-06
0.446	1.792e-07	2.668e-07	3.98e-07	4.616e-06
0.447	1.758e-07	2.648e-07	3.704e-07	4.652e-06
0.448	1.777e-07	2.692e-07	4.008e-07	4.686e-06
0.449	1.789e-07	2.672e-07	3.932e-07	4.729e-06
0.45	1.812e-07	2.697e-07	3.996e-07	4.763e-06
0.451	1.81e-07	2.685e-07	3.886e-07	4.804e-06
0.452	1.816e-07	2.71e-07	4.153e-07	4.82e-06
0.453	1.781e-07	2.724e-07	4.025e-07	4.865e-06
0.454	1.791e-07	2.741e-07	3.988e-07	4.911e-06
0.455	1.801e-07	2.749e-07	4.127e-07	4.958e-06
0.456	1.821e-07	2.76e-07	4.312e-07	5.007e-06
0.457	1.823e-07	2.771e-07	4.168e-07	5.048e-06
0.458	1.871e-07	2.781e-07	4.312e-07	5.078e-06
0.459	1.819e-07	2.782e-07	4.13e-07	5.122e-06
0.46	1.848e-07	2.827e-07	4.175e-07	5.161e-06
0.461	1.853e-07	2.807e-07	4.194e-07	5.202e-06
0.462	1.845e-07	2.843e-07	4.337e-07	5.232e-06
0.463	1.87e-07	2.861e-07	4.194e-07	5.279e-06
0.464	1.871e-07	2.857e-07	4.215e-07	5.314e-06
0.465	1.858e-07	2.876e-07	4.342e-07	5.33e-06
0.466	1.877e-07	2.885e-07	4.195e-07	5.369e-06
0.467	1.895e-07	2.89e-07	4.218e-07	5.414e-06
0.468	1.904e-07	2.903e-07	4.204e-07	5.459e-06
0.469	1.89e-07	2.899e-07	4.199e-07	5.498e-06
0.47	1.918e-07	2.934e-07	4.466e-07	5.532e-06
0.471	1.896e-07	2.921e-07	4.212e-07	5.582e-06
0.472	1.905e-07	2.959e-07	4.21e-07	5.61e-06
0.473	1.907e-07	2.956e-07	4.147e-07	5.667e-06
0.474	1.916e-07	2.981e-07	4.059e-07	5.686e-06
0.475	1.901e-07	2.982e-07	4.212e-07	5.728e-06
0.476	1.913e-07	3.026e-07	4.384e-07	5.763e-06
0.477	1.919e-07	2.98e-07	4.3e-07	5.801e-06
0.478	1.939e-07	3.018e-07	4.324e-07	5.832e-06
0.479	1.927e-07	2.998e-07	4.272e-07	5.883e-06
0.48	1.958e-07	3.012e-07	4.454e-07	5.933e-06
0.481	1.93e-07	3.044e-07	4.441e-07	5.978e-06
0.482	1.966e-07	3.09e-07	4.367e-07	6.008e-06
0.483	1.958e-07	3.075e-07	4.24e-07	6.052e-06
0.484	1.946e-07	3.109e-07	4.415e-07	6.084e-06
0.485	1.955e-07	3.072e-07	4.432e-07	6.133e-06
0.486	1.988e-07	3.105e-07	4.425e-07	6.179e-06
0.487	1.965e-07	3.087e-07	4.437e-07	6.23e-06
0.488	1.993e-07	3.122e-07	4.494e-07	6.272e-06
0.489	2.009e-07	3.138e-07	4.644e-07	6.301e-06
0.49	1.994e-07	3.149e-07	4.633e-07	6.34e-06
0.491	1.971e-07	3.128e-07	4.571e-07	6.4e-06
0.492	2.03e-07	3.149e-07	4.452e-07	6.427e-06
0.493	2e-07	3.16e-07	4.668e-07	6.456e-06
0.494	2.004e-07	3.197e-07	4.652e-07	6.487e-06
0.495	2.016e-07	3.199e-07	4.492e-07	6.54e-06
0.496	2.03e-07	3.215e-07	4.649e-07	6.562e-06
0.497	2.03e-07	3.214e-07	4.6e-07	6.611e-06
0.498	2.039e-07	3.266e-07	4.665e-07	6.637e-06
0.499	2.027e-07	3.245e-07	4.609e-07	6.679e-06
0.5	2.059e-07	3.275e-07	4.577e-07	6.717e-06
0.501	2.044e-07	3.256e-07	4.352e-07	6.767e-06
0.502	2.056e-07	3.299e-07	4.597e-07	6.791e-06
0.503	2.031e-07	3.279e-07	4.575e-07	6.839e-06
0.504	2.059e-07	3.347e-07	4.63e-07	6.883e-06
0.505	2.049e-07	3.318e-07	4.675e-07	6.926e-06
0.506	2.072e-07	3.337e-07	4.738e-07	6.977e-06
0.507	2.056e-07	3.328e-07	4.779e-07	7.005e-06
0.508	2.099e-07	3.349e-07	4.802e-07	7.014e-06
0.509	2.082e-07	3.344e-07	4.94e-07	7.072e-06
0.51	2.091e-07	3.37e-07	5.07e-07	7.11e-06
0.511	2.084e-07	3.355e-07	4.529e-07	7.161e-06
0.512	2.116e-07	3.412e-07	4.693e-07	7.182e-06
0.513	2.082e-07	3.39e-07	4.987e-07	7.223e-06
0.514	2.144e-07	3.409e-07	4.92e-07	7.241e-06
0.515	2.119e-07	3.39e-07	4.901e-07	7.309e-06
0.516	2.117e-07	3.455e-07	4.795e-07	7.325e-06
0.517	2.123e-07	3.429e-07	4.708e-07	7.374e-06
0.518	2.128e-07	3.474e-07	5.098e-07	7.406e-06
0.519	2.119e-07	3.458e-07	4.896e-07	7.453e-06
0.52	2.143e-07	3.499e-07	4.777e-07	7.476e-06
0.521	2.135e-07	3.494e-07	4.692e-07	7.517e-06
0.522	2.165e-07	3.513e-07	4.904e-07	7.563e-06
0.523	2.14e-07	3.524e-07	5.108e-07	7.622e-06
0.524	2.199e-07	3.565e-07	4.939e-07	7.653e-06
0.525	2.178e-07	3.546e-07	4.81e-07	7.688e-06
0.526	2.194e-07	3.571e-07	4.824e-07	7.719e-06
0.527	2.149e-07	3.537e-07	5.041e-07	7.759e-06
0.528	2.167e-07	3.581e-07	4.835e-07	7.778e-06
0.529	2.17e-07	3.582e-07	5.019e-07	7.815e-06
0.53	2.214e-07	3.606e-07	5.248e-07	7.863e-06
0.531	2.193e-07	3.632e-07	5.251e-07	7.893e-06
0.532	2.24e-07	3.643e-07	5.13e-07	7.938e-06
0.533	2.224e-07	3.608e-07	5.027e-07	7.976e-06
0.534	2.229e-07	3.636e-07	5.252e-07	8.015e-06
0.535	2.202e-07	3.638e-07	5.141e-07	8.027e-06
0.536	2.255e-07	3.66e-07	5.177e-07	8.055e-06
0.537	2.228e-07	3.665e-07	5.062e-07	8.108e-06
0.538	2.251e-07	3.705e-07	5.072e-07	8.141e-06
0.539	2.25e-07	3.69e-07	5.14e-07	8.19e-06
0.54	2.276e-07	3.708e-07	5.071e-07	8.224e-06
0.541	2.223e-07	3.698e-07	5.189e-07	8.264e-06
0.542	2.257e-07	3.742e-07	5.342e-07	8.295e-06
0.543	2.267e-07	3.735e-07	5.24e-07	8.36e-06
0.544	2.285e-07	3.749e-07	5.462e-07	8.391e-06
0.545	2.272e-07	3.761e-07	5.535e-07	8.424e-06
0.546	2.296e-07	3.79e-07	5.558e-07	8.448e-06
0.547	2.256e-07	3.772e-07	5.319e-07	8.494e-06
0.548	2.294e-07	3.822e-07	5.538e-07	8.522e-06
0.549	2.29e-07	3.811e-07	5.27e-07	8.554e-06
0.55	2.322e-07	3.81e-07	5.387e-07	8.586e-06
0.551	2.308e-07	3.818e-07	5.562e-07	8.62e-06
0.552	2.321e-07	3.866e-07	5.522e-07	8.654e-06
0.553	2.326e-07	3.867e-07	5.544e-07	8.698e-06
0.554	2.33e-07	3.904e-07	5.337e-07	8.726e-06
0.555	2.329e-07	3.86e-07	5.441e-07	8.778e-06
0.556	2.375e-07	3.906e-07	5.376e-07	8.796e-06
0.557	2.337e-07	3.869e-07	5.45e-07	8.845e-06
0.558	2.377e-07	3.917e-07	5.568e-07	8.878e-06
0.559	2.343e-07	3.931e-07	5.59e-07	8.923e-06
0.56	2.371e-07	3.951e-07	5.672e-07	8.956e-06
0.561	2.346e-07	3.933e-07	5.504e-07	8.984e-06
0.562	2.395e-07	3.96e-07	5.731e-07	9.004e-06
0.563	2.376e-07	3.969e-07	5.819e-07	9.052e-06
0.564	2.416e-07	3.997e-07	5.718e-07	9.082e-06
0.565	2.395e-07	3.994e-07	5.634e-07	9.148e-06
0.566	2.404e-07	4.026e-07	5.508e-07	9.165e-06
0.567	2.419e-07	4.026e-07	5.471e-07	9.219e-06
0.568	2.426e-07	4.05e-07	5.622e-07	9.243e-06
0.569	2.418e-07	4.061e-07	5.536e-07	9.28e-06
0.57	2.47e-07	4.09e-07	5.538e-07	9.303e-06
0.571	2.469e-07	4.076e-07	5.607e-07	9.337e-06
0.572	2.457e-07	4.106e-07	5.68e-07	9.369e-06
0.573	2.443e-07	4.103e-07	5.77e-07	9.4e-06
0.574	2.478e-07	4.124e-07	5.979e-07	9.428e-06
0.575	2.437e-07	4.132e-07	5.65e-07	9.451e-06
0.576	2.473e-07	4.132e-07	5.603e-07	9.472e-06
0.577	2.457e-07	4.124e-07	5.66e-07	9.528e-06
0.578	2.479e-07	4.16e-07	5.783e-07	9.562e-06
0.579	2.484e-07	4.179e-07	5.849e-07	9.617e-06
0.58	2.509e-07	4.196e-07	6.009e-07	9.632e-06
0.581	2.479e-07	4.179e-07	5.788e-07	9.657e-06
0.582	2.507e-07	4.227e-07	5.975e-07	9.666e-06
0.583	2.517e-07	4.204e-07	5.931e-07	9.726e-06
0.584	2.522e-07	4.256e-07	6.002e-07	9.757e-06
0.585	2.522e-07	4.234e-07	5.879e-07	9.792e-06
0.586	2.54e-07	4.264e-07	5.819e-07	9.821e-06
0.587	2.505e-07	4.244e-07	5.718e-07	9.866e-06
0.588	2.522e-07	4.312e-07	5.985e-07	9.894e-06
0.589	2.54e-07	4.275e-07	6.069e-07	9.914e-06
0.59	2.569e-07	4.303e-07	6.093e-07	9.951e-06
0.591	2.544e-07	4.301e-07	6.032e-07	9.983e-06
0.592	2.555e-07	4.329e-07	6.036e-07	1.004e-05
0.593	2.549e-07	4.327e-07	5.796e-07	1.006e-05
0.594	2.565e-07	4.351e-07	5.898e-07	1.008e-05
0.595	2.573e-07	4.344e-07	5.881e-07	1.014e-05
0.596	2.603e-07	4.405e-07	6.036e-07	1.017e-05
0.597	2.58e-07	4.362e-07	6.092e-07	1.022e-05
0.598	2.621e-07	4.425e-07	6.215e-07	1.024e-05
0.599	2.59e-07	4.409e-07	5.982e-07	1.027e-05
0.6	2.604e-07	4.433e-07	6.251e-07	1.028e-05
0.601	2.604e-07	4.443e-07	6.013e-07	1.032e-05
0.602	2.635e-07	4.452e-07	6.021e-07	1.036e-05
0.603	2.618e-07	4.435e-07	5.999e-07	1.038e-05
0.604	2.677e-07	4.497e-07	6.197e-07	1.04e-05
0.605	2.641e-07	4.476e-07	6.374e-07	1.043e-05
0.606	2.68e-07	4.507e-07	6.286e-07	1.045e-05
0.607	2.652e-07	4.49e-07	6.243e-07	1.05e-05
0.608	2.67e-07	4.531e-07	6.317e-07	1.051e-05
0.609	2.679e-07	4.526e-07	6.275e-07	1.056e-05
0.61	2.674e-07	4.545e-07	6.428e-07	1.06e-05
0.611	2.673e-07	4.549e-07	6.402e-07	1.066e-05
0.612	2.691e-07	4.552e-07	6.487e-07	1.065e-05
0.613	2.699e-07	4.532e-07	6.116e-07	1.07e-05
0.614	2.738e-07	4.57e-07	6.234e-07	1.073e-05
0.615	2.709e-07	4.605e-07	6.394e-07	1.078e-05
0.616	2.733e-07	4.613e-07	6.629e-07	1.079e-05
0.617	2.738e-07	4.62e-07	6.628e-07	1.083e-05
0.618	2.747e-07	4.652e-07	6.483e-07	1.085e-05
0.619	2.753e-07	4.634e-07	6.502e-07	1.089e-05
0.62	2.76e-07	4.681e-07	6.432e-07	1.091e-05
0.621	2.77e-07	4.694e-07	6.41e-07	1.096e-05
0.622	2.777e-07	4.701e-07	6.383e-07	1.098e-05
0.623	2.754e-07	4.688e-07	6.509e-07	1.102e-05
0.624	2.764e-07	4.716e-07	6.614e-07	1.105e-05
0.625	2.749e-07	4.698e-07	6.277e-07	1.108e-05
0.626	2.799e-07	4.741e-07	6.537e-07	1.111e-05
0.627	2.807e-07	4.74e-07	6.438e-07	1.116e-05
0.628	2.818e-07	4.775e-07	6.515e-07	1.117e-05
0.629	2.819e-07	4.782e-07	6.376e-07	1.121e-05
0.63	2.856e-07	4.806e-07	6.646e-07	1.123e-05
0.631	2.824e-07	4.784e-07	6.698e-07	1.127e-05
0.632	2.848e-07	4.812e-07	6.802e-07	1.129e-05
0.633	2.852e-07	4.819e-07	6.763e-07	1.133e-05
0.634	2.849e-07	4.86e-07	6.605e-07	1.135e-05
0.635	2.834e-07	4.864e-07	6.596e-07	1.14e-05
0.636	2.87e-07	4.885e-07	6.521e-07	1.141e-05
0.637	2.843e-07	4.891e-07	6.736e-07	1.144e-05
0.638	2.85e-07	4.924e-07	6.945e-07	1.146e-05
0.639	2.86e-07	4.915e-07	6.799e-07	1.151e-05
0.64	2.889e-07	4.946e-07	6.678e-07	1.154e-05
0.641	2.867e-07	4.926e-07	6.705e-07	1.158e-05
0.642	2.904e-07	4.944e-07	6.902e-07	1.16e-05
0.643	2.905e-07	4.965e-07	6.87e-07	1.162e-05
0.644	2.934e-07	5.007e-07	6.907e-07	1.163e-05
0.645	2.904e-07	4.983e-07	6.746e-07	1.168e-05
0.646	2.953e-07	5.024e-07	6.847e-07	1.17e-05
0.647	2.928e-07	5.001e-07	7.066e-07	1.172e-05
0.648	2.965e-07	5.042e-07	6.802e-07	1.174e-05
0.649	2.967e-07	5.019e-07	6.864e-07	1.178e-05
0.65	2.965e-07	5.07e-07	6.925e-07	1.179e-05
0.651	2.933e-07	5.062e-07	6.899e-07	1.184e-05
0.652	2.948e-07	5.081e-07	6.884e-07	1.185e-05
0.653	2.946e-07	5.076e-07	7.021e-07	1.186e-05
0.654	2.989e-07	5.105e-07	7.112e-07	1.188e-05
0.655	2.975e-07	5.127e-07	7.203e-07	1.192e-05
0.656	3.001e-07	5.155e-07	6.983e-07	1.193e-05
0.657	3.004e-07	5.164e-07	6.908e-07	1.197e-05
0.658	3.021e-07	5.178e-07	7.06e-07	1.199e-05
0.659	3.009e-07	5.18e-07	7.073e-07	1.202e-05
0.66	3.044e-07	5.19e-07	7.253e-07	1.206e-05
0.661	3.027e-07	5.158e-07	6.886e-07	1.209e-05
0.662	3.062e-07	5.205e-07	7.033e-07	1.209e-05
0.663	3.032e-07	5.225e-07	6.954e-07	1.214e-05
0.664	3.064e-07	5.244e-07	7.075e-07	1.216e-05
0.665	3.055e-07	5.262e-07	7.036e-07	1.219e-05
0.666	3.1e-07	5.279e-07	7.153e-07	1.219e-05
0.667	3.065e-07	5.3e-07	7.219e-07	1.223e-05
0.668	3.1e-07	5.319e-07	7.392e-07	1.225e-05
0.669	3.096e-07	5.283e-07	7.301e-07	1.228e-05
0.67	3.11e-07	5.341e-07	7.409e-07	1.23e-05
0.671	3.091e-07	5.341e-07	7.323e-07	1.234e-05
0.672	3.144e-07	5.331e-07	7.419e-07	1.235e-05
0.673	3.147e-07	5.361e-07	7.386e-07	1.238e-05
0.674	3.155e-07	5.386e-07	7.486e-07	1.239e-05
0.675	3.137e-07	5.377e-07	7.387e-07	1.242e-05
0.676	3.163e-07	5.399e-07	7.537e-07	1.244e-05
0.677	3.168e-07	5.414e-07	7.246e-07	1.246e-05
0.678	3.164e-07	5.472e-07	7.336e-07	1.246e-05
0.679	3.155e-07	5.448e-07	7.669e-07	1.25e-05
0.68	3.179e-07	5.489e-07	7.465e-07	1.254e-05
0.681	3.194e-07	5.464e-07	7.35e-07	1.255e-05
0.682	3.201e-07	5.497e-07	7.558e-07	1.257e-05
0.683	3.206e-07	5.481e-07	7.417e-07	1.26e-05
0.684	3.221e-07	5.553e-07	7.598e-07	1.261e-05
0.685	3.22e-07	5.546e-07	7.723e-07	1.263e-05
0.686	3.236e-07	5.58e-07	7.718e-07	1.264e-05
0.687	3.227e-07	5.576e-07	7.451e-07	1.268e-05
0.688	3.237e-07	5.606e-07	7.598e-07	1.268e-05
0.689	3.266e-07	5.582e-07	7.443e-07	1.272e-05
0.69	3.288e-07	5.628e-07	7.702e-07	1.273e-05
0.691	3.245e-07	5.605e-07	8.055e-07	1.276e-05
0.692	3.286e-07	5.639e-07	7.87e-07	1.278e-05
0.693	3.287e-07	5.639e-07	7.538e-07	1.283e-05
0.694	3.329e-07	5.667e-07	7.471e-07	1.284e-05
0.695	3.336e-07	5.662e-07	7.718e-07	1.287e-05
0.696	3.347e-07	5.692e-07	7.914e-07	1.287e-05
0.697	3.325e-07	5.701e-07	7.634e-07	1.291e-05
0.698	3.366e-07	5.739e-07	7.837e-07	1.29e-05
0.699	3.327e-07	5.704e-07	7.989e-07	1.294e-05
0.7	3.359e-07	5.776e-07	7.92e-07	1.295e-05
0.701	3.324e-07	5.772e-07	7.923e-07	1.298e-05
0.702	3.38e-07	5.793e-07	8.1e-07	1.298e-05
0.703	3.379e-07	5.784e-07	8.106e-07	1.301e-05
0.704	3.414e-07	5.845e-07	8.244e-07	1.303e-05
0.705	3.392e-07	5.823e-07	8.217e-07	1.303e-05
0.706	3.415e-07	5.857e-07	8.498e-07	1.306e-05
0.707	3.414e-07	5.85e-07	8.243e-07	1.307e-05
0.708	3.412e-07	5.882e-07	8.17e-07	1.308e-05
0.709	3.393e-07	5.897e-07	7.981e-07	1.311e-05
0.71	3.404e-07	5.926e-07	7.879e-07	1.311e-05
0.711	3.434e-07	5.898e-07	7.767e-07	1.313e-05
0.712	3.472e-07	5.947e-07	7.865e-07	1.314e-05
0.713	3.469e-07	5.965e-07	7.77e-07	1.316e-05
0.714	3.477e-07	6.009e-07	7.874e-07	1.317e-05
0.715	3.46e-07	5.966e-07	8.086e-07	1.319e-05
0.716	3.496e-07	5.992e-07	8.05e-07	1.321e-05
0.717	3.496e-07	5.996e-07	8.127e-07	1.322e-05
0.718	3.496e-07	6.036e-07	8.078e-07	1.323e-05
0.719	3.503e-07	6.041e-07	7.995e-07	1.327e-05
0.72	3.535e-07	6.051e-07	8.033e-07	1.327e-05
0.721	3.506e-07	6.062e-07	8.102e-07	1.33e-05
0.722	3.517e-07	6.111e-07	8.169e-07	1.329e-05
0.723	3.514e-07	6.081e-07	8.232e-07	1.332e-05
0.724	3.564e-07	6.122e-07	8.206e-07	1.331e-05
0.725	3.542e-07	6.139e-07	8.169e-07	1.334e-05
0.726	3.571e-07	6.173e-07	8.409e-07	1.337e-05
0.727	3.576e-07	6.171e-07	8.282e-07	1.339e-05
0.728	3.594e-07	6.199e-07	8.513e-07	1.339e-05
0.729	3.599e-07	6.221e-07	8.374e-07	1.341e-05
0.73	3.6e-07	6.234e-07	8.177e-07	1.342e-05
0.731	3.636e-07	6.21e-07	8.222e-07	1.345e-05
0.732	3.659e-07	6.255e-07	8.377e-07	1.346e-05
0.733	3.621e-07	6.229e-07	8.177e-07	1.348e-05
0.734	3.668e-07	6.274e-07	8.475e-07	1.349e-05
0.735	3.681e-07	6.276e-07	8.568e-07	1.351e-05
0.736	3.703e-07	6.299e-07	8.72e-07	1.35e-05
0.737	3.679e-07	6.317e-07	8.691e-07	1.353e-05
0.738	3.692e-07	6.346e-07	8.686e-07	1.353e-05
0.739	3.671e-07	6.343e-07	8.366e-07	1.355e-05
0.74	3.708e-07	6.364e-07	8.602e-07	1.356e-05
0.741	3.69e-07	6.38e-07	8.76e-07	1.359e-05
0.742	3.748e-07	6.417e-07	8.897e-07	1.36e-05
0.743	3.731e-07	6.403e-07	8.844e-07	1.362e-05
0.744	3.771e-07	6.414e-07	8.683e-07	1.363e-05
0.745	3.745e-07	6.412e-07	8.589e-07	1.364e-05
0.746	3.772e-07	6.468e-07	8.756e-07	1.364e-05
0.747	3.738e-07	6.459e-07	8.734e-07	1.365e-05
0.748	3.776e-07	6.49e-07	9.056e-07	1.363e-05
0.749	3.795e-07	6.478e-07	8.92e-07	1.367e-05
0.75	3.817e-07	6.536e-07	8.963e-07	1.368e-05
0.751	3.823e-07	6.537e-07	9.132e-07	1.369e-05
0.752	3.824e-07	6.568e-07	9.133e-07	1.368e-05
0.753	3.836e-07	6.566e-07	8.826e-07	1.371e-05
0.754	3.858e-07	6.594e-07	8.715e-07	1.372e-05
0.755	3.863e-07	6.594e-07	8.663e-07	1.374e-05
0.756	3.903e-07	6.638e-07	8.957e-07	1.373e-05
0.757	3.887e-07	6.63e-07	9.094e-07	1.376e-05
0.758	3.906e-07	6.638e-07	9.029e-07	1.376e-05
0.759	3.886e-07	6.654e-07	9.043e-07	1.376e-05
0.76	3.892e-07	6.694e-07	9.105e-07	1.377e-05
0.761	3.888e-07	6.673e-07	8.953e-07	1.379e-05
0.762	3.933e-07	6.72e-07	9.13e-07	1.379e-05
0.763	3.921e-07	6.713e-07	9.172e-07	1.382e-05
0.764	3.943e-07	6.752e-07	9.04e-07	1.382e-05
0.765	3.907e-07	6.742e-07	9.013e-07	1.382e-05
0.766	3.971e-07	6.778e-07	9.149e-07	1.383e-05
0.767	3.942e-07	6.756e-07	9.027e-07	1.385e-05
0.768	3.958e-07	6.826e-07	9.395e-07	1.386e-05
0.769	3.981e-07	6.819e-07	9.343e-07	1.386e-05
0.77	4.011e-07	6.833e-07	9.137e-07	1.388e-05
0.771	4.009e-07	6.832e-07	8.967e-07	1.39e-05
0.772	4.021e-07	6.892e-07	9.045e-07	1.388e-05
0.773	4.037e-07	6.889e-07	9.248e-07	1.39e-05
0.774	4.058e-07	6.912e-07	9.325e-07	1.392e-05
0.775	4.048e-07	6.914e-07	9.092e-07	1.393e-05
0.776	4.08e-07	6.946e-07	9.312e-07	1.393e-05
0.777	4.057e-07	6.954e-07	9.347e-07	1.393e-05
0.778	4.085e-07	6.994e-07	9.6e-07	1.394e-05
0.779	4.073e-07	6.981e-07	9.51e-07	1.397e-05
0.78	4.117e-07	7.009e-07	9.661e-07	1.397e-05
0.781	4.123e-07	7.048e-07	9.67e-07	1.398e-05
0.782	4.129e-07	7.072e-07	9.641e-07	1.398e-05
0.783	4.147e-07	7.039e-07	9.582e-07	1.401e-05
0.784	4.153e-07	7.064e-07	9.491e-07	1.4e-05
0.785	4.15e-07	7.091e-07	9.571e-07	1.403e-05
0.786	4.187e-07	7.104e-07	9.591e-07	1.402e-05
0.787	4.186e-07	7.12e-07	9.628e-07	1.403e-05
0.788	4.209e-07	7.155e-07	9.634e-07	1.404e-05
0.789	4.194e-07	7.151e-07	9.564e-07	1.403e-05
0.79	4.256e-07	7.185e-07	9.668e-07	1.404e-05
0.791	4.222e-07	7.209e-07	9.626e-07	1.408e-05
0.792	4.237e-07	7.237e-07	9.903e-07	1.406e-05
0.793	4.264e-07	7.218e-07	9.821e-07	1.408e-05
0.794	4.264e-07	7.273e-07	9.896e-07	1.408e-05
0.795	4.251e-07	7.275e-07	9.737e-07	1.41e-05
0.796	4.288e-07	7.31e-07	9.718e-07	1.411e-05
0.797	4.274e-07	7.315e-07	9.679e-07	1.411e-05
0.798	4.319e-07	7.336e-07	9.842e-07	1.413e-05
0.799	4.32e-07	7.339e-07	9.977e-07	1.415e-05
0.8	4.346e-07	7.368e-07	9.982e-07	1.413e-05
0.801	4.348e-07	7.37e-07	9.77e-07	1.415e-05
0.802	4.366e-07	7.41e-07	9.919e-07	1.415e-05
0.803	4.372e-07	7.419e-07	9.884e-07	1.417e-05
0.804	4.425e-07	7.462e-07	1.007e-06	1.416e-05
0.805	4.402e-07	7.452e-07	1.018e-06	1.417e-05
0.806	4.414e-07	7.499e-07	1.02e-06	1.417e-05
0.807	4.413e-07	7.495e-07	1.027e-06	1.417e-05
0.808	4.44e-07	7.532e-07	1.039e-06	1.418e-05
0.809	4.44e-07	7.547e-07	1.032e-06	1.421e-05
0.81	4.485e-07	7.588e-07	1.019e-06	1.42e-05
0.811	4.43e-07	7.584e-07	1.027e-06	1.421e-05
0.812	4.487e-07	7.64e-07	1.031e-06	1.418e-05
0.813	4.469e-07	7.622e-07	1.036e-06	1.422e-05
0.814	4.518e-07	7.662e-07	1.028e-06	1.421e-05
0.815	4.511e-07	7.655e-07	1.026e-06	1.422e-05
0.816	4.5e-07	7.691e-07	1.058e-06	1.422e-05
0.817	4.534e-07	7.703e-07	1.029e-06	1.424e-05
0.818	4.574e-07	7.729e-07	1.071e-06	1.423e-05
0.819	4.565e-07	7.764e-07	1.08e-06	1.427e-05
0.82	4.605e-07	7.8e-07	1.063e-06	1.426e-05
0.821	4.59e-07	7.779e-07	1.076e-06	1.426e-05
0.822	4.615e-07	7.817e-07	1.104e-06	1.425e-05
0.823	4.629e-07	7.807e-07	1.067e-06	1.427e-05
0.824	4.636e-07	7.862e-07	1.086e-06	1.427e-05
0.825	4.636e-07	7.855e-07	1.113e-06	1.43e-05
0.826	4.644e-07	7.868e-07	1.093e-06	1.429e-05
0.827	4.654e-07	7.884e-07	1.072e-06	1.431e-05
0.828	4.669e-07	7.929e-07	1.078e-06	1.43e-05
0.829	4.656e-07	7.896e-07	1.075e-06	1.432e-05
0.83	4.691e-07	7.963e-07	1.106e-06	1.432e-05
0.831	4.683e-07	7.958e-07	1.102e-06	1.433e-05
0.832	4.747e-07	7.979e-07	1.101e-06	1.434e-05
0.833	4.76e-07	8.018e-07	1.051e-06	1.436e-05
0.834	4.773e-07	8.029e-07	1.069e-06	1.434e-05
0.835	4.755e-07	8.06e-07	1.093e-06	1.435e-05
0.836	4.784e-07	8.099e-07	1.099e-06	1.438e-05
0.837	4.782e-07	8.091e-07	1.098e-06	1.439e-05
0.838	4.825e-07	8.116e-07	1.107e-06	1.438e-05
0.839	4.795e-07	8.138e-07	1.105e-06	1.439e-05
0.84	4.84e-07	8.171e-07	1.112e-06	1.438e-05
0.841	4.815e-07	8.164e-07	1.106e-06	1.44e-05
0.842	4.902e-07	8.191e-07	1.116e-06	1.439e-05
0.843	4.855e-07	8.182e-07	1.097e-06	1.441e-05
0.844	4.899e-07	8.238e-07	1.128e-06	1.44e-05
0.845	4.875e-07	8.243e-07	1.13e-06	1.442e-05
0.846	4.917e-07	8.271e-07	1.11e-06	1.442e-05
0.847	4.909e-07	8.26e-07	1.143e-06	1.444e-05
0.848	4.914e-07	8.317e-07	1.159e-06	1.442e-05
0.849	4.922e-07	8.322e-07	1.14e-06	1.444e-05
0.85	4.991e-07	8.357e-07	1.144e-06	1.445e-05
0.851	4.972e-07	8.331e-07	1.129e-06	1.447e-05
0.852	4.988e-07	8.366e-07	1.153e-06	1.448e-05
0.853	4.983e-07	8.401e-07	1.152e-06	1.448e-05
0.854	5.02e-07	8.422e-07	1.149e-06	1.447e-05
0.855	5.002e-07	8.428e-07	1.169e-06	1.45e-05
0.856	5.04e-07	8.484e-07	1.162e-06	1.451e-05
0.857	5.023e-07	8.469e-07	1.148e-06	1.451e-05
0.858	5.071e-07	8.519e-07	1.155e-06	1.451e-05
0.859	5.074e-07	8.531e-07	1.17e-06	1.454e-05
0.86	5.083e-07	8.558e-07	1.174e-06	1.454e-05
0.861	5.092e-07	8.538e-07	1.188e-06	1.455e-05
0.862	5.13e-07	8.589e-07	1.207e-06	1.454e-05
0.863	5.11e-07	8.618e-07	1.193e-06	1.455e-05
0.864	5.139e-07	8.625e-07	1.207e-06	1.456e-05
0.865	5.135e-07	8.63e-07	1.218e-06	1.458e-05
0.866	5.174e-07	8.706e-07	1.197e-06	1.457e-05
0.867	5.144e-07	8.701e-07	1.197e-06	1.459e-05
0.868	5.176e-07	8.74e-07	1.209e-06	1.46e-05
0.869	5.205e-07	8.741e-07	1.21e-06	1.462e-05
0.87	5.244e-07	8.771e-07	1.213e-06	1.461e-05
0.871	5.261e-07	8.763e-07	1.197e-06	1.462e-05
0.872	5.265e-07	8.828e-07	1.212e-06	1.462e-05
0.873	5.253e-07	8.817e-07	1.237e-06	1.464e-05
0.874	5.289e-07	8.849e-07	1.25e-06	1.464e-05
0.875	5.249e-07	8.865e-07	1.255e-06	1.466e-05
0.876	5.3e-07	8.919e-07	1.265e-06	1.466e-05
0.877	5.308e-07	8.9e-07	1.261e-06	1.467e-05
0.878	5.365e-07	8.925e-07	1.258e-06	1.468e-05
0.879	5.327e-07	8.923e-07	1.25e-06	1.471e-05
0.88	5.347e-07	8.977e-07	1.252e-06	1.47e-05
0.881	5.336e-07	8.972e-07	1.265e-06	1.473e-05
0.882	5.367e-07	9.019e-07	1.274e-06	1.47e-05
0.883	5.367e-07	9.001e-07	1.251e-06	1.472e-05
0.884	5.431e-07	9.029e-07	1.284e-06	1.472e-05
0.885	5.408e-07	9.038e-07	1.28e-06	1.474e-05
0.886	5.439e-07	9.106e-07	1.287e-06	1.475e-05
0.887	5.417e-07	9.113e-07	1.29e-06	1.477e-05
0.888	5.461e-07	9.141e-07	1.293e-06	1.477e-05
0.889	5.446e-07	9.135e-07	1.297e-06	1.481e-05
0.89	5.46e-07	9.192e-07	1.316e-06	1.481e-05
0.891	5.434e-07	9.196e-07	1.317e-06	1.482e-05
0.892	5.503e-07	9.219e-07	1.328e-06	1.48e-05
0.893	5.505e-07	9.215e-07	1.291e-06	1.482e-05
0.894	5.535e-07	9.269e-07	1.306e-06	1.483e-05
0.895	5.534e-07	9.278e-07	1.306e-06	1.486e-05
0.896	5.551e-07	9.325e-07	1.302e-06	1.487e-05
0.897	5.527e-07	9.289e-07	1.329e-06	1.49e-05
0.898	5.565e-07	9.326e-07	1.333e-06	1.488e-05
0.899	5.579e-07	9.337e-07	1.346e-06	1.49e-05
0.9	5.581e-07	9.407e-07	1.33e-06	1.491e-05
0.901	5.587e-07	9.4e-07	1.34e-06	1.492e-05
0.902	5.609e-07	9.465e-07	1.361e-06	1.493e-05
0.903	5.619e-07	9.476e-07	1.36e-06	1.494e-05
0.904	5.642e-07	9.483e-07	1.375e-06	1.495e-05
0.905	5.644e-07	9.48e-07	1.389e-06	1.497e-05
0.906	5.66e-07	9.546e-07	1.399e-06	1.497e-05
0.907	5.659e-07	9.53e-07	1.371e-06	1.501e-05
0.908	5.664e-07	9.569e-07	1.384e-06	1.499e-05
0.909	5.637e-07	9.566e-07	1.367e-06	1.501e-05
0.91	5.696e-07	9.597e-07	1.385e-06	1.504e-05
0.911	5.695e-07	9.586e-07	1.384e-06	1.51e-05
0.912	5.74e-07	9.632e-07	1.391e-06	1.509e-05
0.913	5.693e-07	9.642e-07	1.398e-06	1.51e-05
0.914	5.74e-07	9.682e-07	1.419e-06	1.511e-05
0.915	5.742e-07	9.655e-07	1.418e-06	1.515e-05
0.916	5.795e-07	9.729e-07	1.416e-06	1.515e-05
0.917	5.749e-07	9.722e-07	1.419e-06	1.517e-05
0.918	5.784e-07	9.766e-07	1.462e-06	1.516e-05
0.919	5.815e-07	9.766e-07	1.463e-06	1.518e-05
0.92	5.846e-07	9.809e-07	1.46e-06	1.519e-05
0.921	5.817e-07	9.79e-07	1.471e-06	1.522e-05
0.922	5.855e-07	9.864e-07	1.489e-06	1.521e-05
0.923	5.843e-07	9.841e-07	1.484e-06	1.525e-05
0.924	5.849e-07	9.862e-07	1.519e-06	1.526e-05
0.925	5.868e-07	9.904e-07	1.502e-06	1.528e-05
0.926	5.91e-07	9.973e-07	1.524e-06	1.53e-05
0.927	5.867e-07	9.968e-07	1.509e-06	1.53e-05
0.928	5.905e-07	9.985e-07	1.506e-06	1.533e-05
0.929	5.909e-07	9.984e-07	1.513e-06	1.536e-05
0.93	5.925e-07	1.001e-06	1.514e-06	1.535e-05
0.931	5.884e-07	1.002e-06	1.522e-06	1.538e-05
0.932	5.938e-07	1.007e-06	1.531e-06	1.538e-05
0.933	5.939e-07	1.009e-06	1.53e-06	1.539e-05
0.934	5.969e-07	1.015e-06	1.576e-06	1.54e-05
0.935	5.969e-07	1.012e-06	1.565e-06	1.543e-05
0.936	5.98e-07	1.015e-06	1.592e-06	1.545e-05
0.937	5.968e-07	1.015e-06	1.569e-06	1.549e-05
0.938	6.016e-07	1.018e-06	1.575e-06	1.549e-05
0.939	5.985e-07	1.019e-06	1.553e-06	1.551e-05
0.94	5.992e-07	1.025e-06	1.59e-06	1.551e-05
0.941	6.006e-07	1.026e-06	1.587e-06	1.554e-05
0.942	6.044e-07	1.03e-06	1.62e-06	1.557e-05
0.943	6.042e-07	1.03e-06	1.622e-06	1.56e-05
0.944	6.058e-07	1.031e-06	1.641e-06	1.559e-05
0.945	6.086e-07	1.031e-06	1.603e-06	1.564e-05
0.946	6.114e-07	1.034e-06	1.678e-06	1.566e-05
0.947	6.097e-07	1.038e-06	1.676e-06	1.568e-05
0.948	6.119e-07	1.04e-06	1.67e-06	1.568e-05
0.949	6.114e-07	1.044e-06	1.676e-06	1.572e-05
0.95	6.123e-07	1.047e-06	1.676e-06	1.574e-05
0.951	6.123e-07	1.045e-06	1.659e-06	1.575e-05
0.952	6.195e-07	1.049e-06	1.683e-06	1.576e-05
0.953	6.187e-07	1.048e-06	1.69e-06	1.579e-05
0.954	6.187e-07	1.052e-06	1.732e-06	1.581e-05
0.955	6.152e-07	1.055e-06	1.749e-06	1.584e-05
0.956	6.177e-07	1.06e-06	1.742e-06	1.586e-05
0.957	6.192e-07	1.056e-06	1.73e-06	1.589e-05
0.958	6.246e-07	1.061e-06	1.728e-06	1.591e-05
0.959	6.228e-07	1.063e-06	1.742e-06	1.594e-05
0.96	6.244e-07	1.07e-06	1.765e-06	1.597e-05
0.961	6.248e-07	1.068e-06	1.749e-06	1.601e-05
0.962	6.271e-07	1.073e-06	1.767e-06	1.602e-05
0.963	6.249e-07	1.071e-06	1.767e-06	1.605e-05
0.964	6.299e-07	1.075e-06	1.808e-06	1.605e-05
0.965	6.276e-07	1.074e-06	1.801e-06	1.61e-05
0.966	6.301e-07	1.078e-06	1.825e-06	1.611e-05
0.967	6.28e-07	1.078e-06	1.797e-06	1.611e-05
0.968	6.331e-07	1.084e-06	1.827e-06	1.616e-05
0.969	6.348e-07	1.085e-06	1.815e-06	1.618e-05
0.97	6.355e-07	1.091e-06	1.831e-06	1.619e-05
0.971	6.371e-07	1.091e-06	1.849e-06	1.624e-05
0.972	6.412e-07	1.098e-06	1.871e-06	1.626e-05
0.973	6.421e-07	1.094e-06	1.904e-06	1.628e-05
0.974	6.407e-07	1.099e-06	1.902e-06	1.629e-05
0.975	6.41e-07	1.098e-06	1.922e-06	1.632e-05
0.976	6.46e-07	1.104e-06	1.927e-06	1.636e-05
0.977	6.448e-07	1.104e-06	1.951e-06	1.641e-05
0.978	6.48e-07	1.111e-06	1.962e-06	1.64e-05
0.979	6.474e-07	1.11e-06	1.961e-06	1.643e-05
0.98	6.491e-07	1.116e-06	1.996e-06	1.646e-05
0.981	6.484e-07	1.113e-06	1.979e-06	1.65e-05
0.982	6.549e-07	1.118e-06	2.002e-06	1.654e-05
0.983	6.53e-07	1.118e-06	2.016e-06	1.657e-05
0.984	6.568e-07	1.123e-06	2.028e-06	1.658e-05
0.985	6.56e-07	1.123e-06	2.007e-06	1.663e-05
0.986	6.562e-07	1.127e-06	2.052e-06	1.665e-05
0.987	6.576e-07	1.126e-06	2.056e-06	1.672e-05
0.988	6.651e-07	1.131e-06	2.041e-06	1.674e-05
0.989	6.616e-07	1.133e-06	2.063e-06	1.677e-05
0.99	6.626e-07	1.14e-06	2.085e-06	1.678e-05
0.991	6.602e-07	1.137e-06	2.103e-06	1.683e-05
0.992	6.652e-07	1.143e-06	2.118e-06	1.686e-05
0.993	6.663e-07	1.144e-06	2.154e-06	1.69e-05
0.994	6.689e-07	1.149e-06	2.17e-06	1.693e-05
0.995	6.697e-07	1.149e-06	2.163e-06	1.697e-05
0.996	6.708e-07	1.153e-06	2.192e-06	1.699e-05
0.997	6.7e-07	1.153e-06	2.221e-06	1.703e-05
0.998	6.741e-07	1.159e-06	2.239e-06	1.706e-05
0.999	6.737e-07	1.156e-06	2.233e-06	1.71e-05
1	6.75e-07	1.165e-06	2.257e-06	1.712e-05
1.001	6.751e-07	1.161e-06	2.276e-06	1.717e-05
1.002	6.779e-07	1.168e-06	2.288e-06	1.719e-05
1.003	6.764e-07	1.169e-06	2.274e-06	1.724e-05
1.004	6.786e-07	1.174e-06	2.313e-06	1.727e-05
1.005	6.79e-07	1.174e-06	2.312e-06	1.732e-05
1.006	6.825e-07	1.181e-06	2.321e-06	1.734e-05
1.007	6.841e-07	1.18e-06	2.331e-06	1.738e-05
1.008	6.873e-07	1.186e-06	2.388e-06	1.742e-05
1.009	6.859e-07	1.186e-06	2.417e-06	1.746e-05
1.01	6.917e-07	1.188e-06	2.406e-06	1.748e-05
1.011	6.877e-07	1.191e-06	2.431e-06	1.753e-05
1.012	6.909e-07	1.196e-06	2.485e-06	1.756e-05
1.013	6.909e-07	1.197e-06	2.479e-06	1.759e-05
1.014	6.957e-07	1.202e-06	2.505e-06	1.763e-05
1.015	6.935e-07	1.203e-06	2.485e-06	1.768e-05
1.016	6.994e-07	1.207e-06	2.508e-06	1.77e-05
1.017	7e-07	1.205e-06	2.535e-06	1.776e-05
1.018	7.015e-07	1.209e-06	2.543e-06	1.779e-05
1.019	7e-07	1.211e-06	2.563e-06	1.785e-05
1.02	7.071e-07	1.216e-06	2.582e-06	1.789e-05
1.021	7.031e-07	1.217e-06	2.591e-06	1.792e-05
1.022	7.075e-07	1.219e-06	2.596e-06	1.795e-05
1.023	7.081e-07	1.221e-06	2.633e-06	1.801e-05
1.024	7.125e-07	1.227e-06	2.645e-06	1.804e-05
1.025	7.104e-07	1.227e-06	2.653e-06	1.809e-05
1.026	7.164e-07	1.233e-06	2.697e-06	1.812e-05
1.027	7.136e-07	1.234e-06	2.711e-06	1.818e-05
1.028	7.159e-07	1.239e-06	2.739e-06	1.82e-05
1.029	7.142e-07	1.235e-06	2.734e-06	1.827e-05
1.03	7.231e-07	1.242e-06	2.801e-06	1.83e-05
1.031	7.235e-07	1.243e-06	2.839e-06	1.835e-05
1.032	7.237e-07	1.247e-06	2.871e-06	1.838e-05
1.033	7.218e-07	1.248e-06	2.859e-06	1.844e-05
1.034	7.253e-07	1.254e-06	2.903e-06	1.847e-05
1.035	7.297e-07	1.254e-06	2.913e-06	1.853e-05
1.036	7.317e-07	1.259e-06	2.911e-06	1.856e-05
1.037	7.289e-07	1.259e-06	2.931e-06	1.862e-05
1.038	7.345e-07	1.263e-06	2.94e-06	1.866e-05
1.039	7.343e-07	1.263e-06	2.973e-06	1.871e-05
1.04	7.406e-07	1.267e-06	2.992e-06	1.874e-05
1.041	7.374e-07	1.267e-06	3.046e-06	1.88e-05
1.042	7.423e-07	1.276e-06	3.086e-06	1.885e-05
1.043	7.421e-07	1.276e-06	3.083e-06	1.893e-05
1.044	7.45e-07	1.282e-06	3.125e-06	1.896e-05
1.045	7.452e-07	1.281e-06	3.131e-06	1.899e-05
1.046	7.498e-07	1.287e-06	3.134e-06	1.9e-05
1.047	7.465e-07	1.288e-06	3.158e-06	1.908e-05
1.048	7.486e-07	1.29e-06	3.178e-06	1.912e-05
1.049	7.52e-07	1.292e-06	3.225e-06	1.918e-05
1.05	7.577e-07	1.3e-06	3.23e-06	1.92e-05
1.051	7.537e-07	1.299e-06	3.259e-06	1.926e-05
1.052	7.574e-07	1.306e-06	3.303e-06	1.931e-05
1.053	7.561e-07	1.306e-06	3.332e-06	1.935e-05
1.054	7.632e-07	1.313e-06	3.366e-06	1.939e-05
1.055	7.607e-07	1.312e-06	3.396e-06	1.943e-05
1.056	7.684e-07	1.317e-06	3.442e-06	1.945e-05
1.057	7.668e-07	1.319e-06	3.44e-06	1.951e-05
1.058	7.709e-07	1.323e-06	3.485e-06	1.956e-05
1.059	7.684e-07	1.324e-06	3.505e-06	1.962e-05
1.06	7.718e-07	1.331e-06	3.552e-06	1.966e-05
1.061	7.711e-07	1.333e-06	3.582e-06	1.972e-05
1.062	7.775e-07	1.337e-06	3.624e-06	1.972e-05
1.063	7.764e-07	1.336e-06	3.628e-06	1.979e-05
1.064	7.787e-07	1.343e-06	3.66e-06	1.983e-05
1.065	7.792e-07	1.343e-06	3.702e-06	1.988e-05
1.066	7.823e-07	1.351e-06	3.733e-06	1.993e-05
1.067	7.834e-07	1.351e-06	3.796e-06	1.999e-05
1.068	7.85e-07	1.356e-06	3.838e-06	2.002e-05
1.069	7.863e-07	1.356e-06	3.86e-06	2.009e-05
1.07	7.924e-07	1.36e-06	3.901e-06	2.012e-05
1.071	7.923e-07	1.363e-06	3.927e-06	2.016e-05
1.072	7.959e-07	1.37e-06	3.967e-06	2.02e-05
1.073	7.94e-07	1.368e-06	3.993e-06	2.026e-05
1.074	7.982e-07	1.374e-06	4.012e-06	2.029e-05
1.075	7.974e-07	1.376e-06	4.083e-06	2.035e-05
1.076	8.031e-07	1.382e-06	4.113e-06	2.037e-05
1.077	8.026e-07	1.382e-06	4.145e-06	2.042e-05
1.078	8.084e-07	1.389e-06	4.181e-06	2.046e-05
1.079	8.047e-07	1.394e-06	4.2e-06	2.051e-05
1.08	8.079e-07	1.396e-06	4.262e-06	2.053e-05
1.081	8.142e-07	1.397e-06	4.257e-06	2.061e-05
1.082	8.168e-07	1.402e-06	4.274e-06	2.063e-05
1.083	8.147e-07	1.402e-06	4.322e-06	2.069e-05
1.084	8.214e-07	1.409e-06	4.386e-06	2.073e-05
1.085	8.202e-07	1.406e-06	4.419e-06	2.078e-05
1.086	8.24e-07	1.416e-06	4.483e-06	2.082e-05
1.087	8.255e-07	1.417e-06	4.502e-06	2.087e-05
1.088	8.304e-07	1.422e-06	4.544e-06	2.092e-05
1.089	8.287e-07	1.421e-06	4.587e-06	2.097e-05
1.09	8.315e-07	1.428e-06	4.64e-06	2.1e-05
1.091	8.314e-07	1.427e-06	4.648e-06	2.107e-05
1.092	8.368e-07	1.435e-06	4.712e-06	2.114e-05
1.093	8.362e-07	1.434e-06	4.755e-06	2.117e-05
1.094	8.4e-07	1.441e-06	4.815e-06	2.121e-05
1.095	8.404e-07	1.445e-06	4.829e-06	2.128e-05
1.096	8.452e-07	1.448e-06	4.892e-06	2.134e-05
1.097	8.425e-07	1.449e-06	4.935e-06	2.139e-05
1.098	8.494e-07	1.453e-06	5e-06	2.14e-05
1.099	8.516e-07	1.458e-06	5.05e-06	2.146e-05
1.1	8.52e-07	1.464e-06	5.106e-06	2.15e-05
1.101	8.521e-07	1.466e-06	5.161e-06	2.156e-05
1.102	8.566e-07	1.47e-06	5.225e-06	2.162e-05
1.103	8.564e-07	1.47e-06	5.248e-06	2.167e-05
1.104	8.61e-07	1.478e-06	5.308e-06	2.17e-05
1.105	8.605e-07	1.48e-06	5.362e-06	2.175e-05
1.106	8.672e-07	1.487e-06	5.434e-06	2.18e-05
1.107	8.681e-07	1.487e-06	5.496e-06	2.189e-05
1.108	8.729e-07	1.49e-06	5.562e-06	2.192e-05
1.109	8.67e-07	1.493e-06	5.605e-06	2.198e-05
1.11	8.759e-07	1.499e-06	5.72e-06	2.202e-05
1.111	8.743e-07	1.499e-06	5.766e-06	2.207e-05
1.112	8.803e-07	1.505e-06	5.788e-06	2.209e-05
1.113	8.766e-07	1.507e-06	5.828e-06	2.215e-05
1.114	8.808e-07	1.513e-06	5.887e-06	2.217e-05
1.115	8.831e-07	1.518e-06	5.946e-06	2.224e-05
1.116	8.902e-07	1.522e-06	6.001e-06	2.227e-05
1.117	8.865e-07	1.525e-06	6.067e-06	2.233e-05
1.118	8.93e-07	1.531e-06	6.132e-06	2.238e-05
1.119	8.95e-07	1.534e-06	6.212e-06	2.243e-05
1.12	8.982e-07	1.538e-06	6.299e-06	2.247e-05
1.121	9.006e-07	1.538e-06	6.341e-06	2.252e-05
1.122	9.051e-07	1.546e-06	6.378e-06	2.256e-05
1.123	9.031e-07	1.549e-06	6.436e-06	2.264e-05
1.124	9.08e-07	1.552e-06	6.497e-06	2.267e-05
1.125	9.044e-07	1.556e-06	6.549e-06	2.274e-05
1.126	9.091e-07	1.561e-06	6.594e-06	2.277e-05
1.127	9.101e-07	1.562e-06	6.662e-06	2.284e-05
1.128	9.154e-07	1.569e-06	6.766e-06	2.288e-05
1.129	9.132e-07	1.57e-06	6.792e-06	2.296e-05
1.13	9.168e-07	1.578e-06	6.84e-06	2.3e-05
1.131	9.191e-07	1.579e-06	6.892e-06	2.307e-05
1.132	9.232e-07	1.588e-06	6.979e-06	2.311e-05
1.133	9.227e-07	1.589e-06	7.079e-06	2.318e-05
1.134	9.291e-07	1.595e-06	7.173e-06	2.323e-05
1.135	9.304e-07	1.595e-06	7.25e-06	2.33e-05
1.136	9.339e-07	1.604e-06	7.328e-06	2.335e-05
1.137	9.371e-07	1.606e-06	7.397e-06	2.342e-05
1.138	9.384e-07	1.613e-06	7.438e-06	2.346e-05
1.139	9.379e-07	1.612e-06	7.498e-06	2.353e-05
1.14	9.441e-07	1.621e-06	7.576e-06	2.358e-05
1.141	9.447e-07	1.621e-06	7.634e-06	2.364e-05
1.142	9.49e-07	1.628e-06	7.734e-06	2.37e-05
1.143	9.521e-07	1.629e-06	7.797e-06	2.378e-05
1.144	9.563e-07	1.637e-06	7.886e-06	2.384e-05
1.145	9.558e-07	1.64e-06	7.95e-06	2.39e-05
1.146	9.594e-07	1.643e-06	7.983e-06	2.395e-05
1.147	9.606e-07	1.644e-06	8.091e-06	2.404e-05
1.148	9.627e-07	1.651e-06	8.197e-06	2.408e-05
1.149	9.635e-07	1.657e-06	8.27e-06	2.416e-05
1.15	9.696e-07	1.661e-06	8.336e-06	2.42e-05
1.151	9.66e-07	1.662e-06	8.349e-06	2.428e-05
1.152	9.735e-07	1.668e-06	8.388e-06	2.433e-05
1.153	9.718e-07	1.672e-06	8.482e-06	2.44e-05
1.154	9.752e-07	1.678e-06	8.596e-06	2.446e-05
1.155	9.772e-07	1.684e-06	8.652e-06	2.454e-05
1.156	9.817e-07	1.689e-06	8.746e-06	2.46e-05
1.157	9.831e-07	1.689e-06	8.818e-06	2.467e-05
1.158	9.887e-07	1.695e-06	8.926e-06	2.472e-05
1.159	9.929e-07	1.699e-06	9e-06	2.479e-05
1.16	9.939e-07	1.705e-06	9.07e-06	2.485e-05
1.161	9.958e-07	1.709e-06	9.14e-06	2.491e-05
1.162	1.003e-06	1.715e-06	9.215e-06	2.499e-05
1.163	1.002e-06	1.715e-06	9.275e-06	2.506e-05
1.164	1.006e-06	1.723e-06	9.362e-06	2.511e-05
1.165	1.005e-06	1.725e-06	9.453e-06	2.519e-05
1.166	1.011e-06	1.733e-06	9.529e-06	2.523e-05
1.167	1.007e-06	1.734e-06	9.6e-06	2.53e-05
1.168	1.013e-06	1.739e-06	9.719e-06	2.538e-05
1.169	1.017e-06	1.742e-06	9.838e-06	2.545e-05
1.17	1.021e-06	1.749e-06	9.915e-06	2.551e-05
1.171	1.022e-06	1.753e-06	1.004e-05	2.559e-05
1.172	1.024e-06	1.763e-06	1.015e-05	2.567e-05
1.173	1.029e-06	1.764e-06	1.025e-05	2.575e-05
1.174	1.035e-06	1.771e-06	1.034e-05	2.583e-05
1.175	1.031e-06	1.776e-06	1.045e-05	2.591e-05
1.176	1.037e-06	1.781e-06	1.053e-05	2.598e-05
1.177	1.038e-06	1.784e-06	1.059e-05	2.605e-05
1.178	1.043e-06	1.792e-06	1.071e-05	2.611e-05
1.179	1.042e-06	1.797e-06	1.079e-05	2.619e-05
1.18	1.047e-06	1.802e-06	1.087e-05	2.627e-05
1.181	1.048e-06	1.805e-06	1.089e-05	2.636e-05
1.182	1.054e-06	1.811e-06	1.1e-05	2.643e-05
1.183	1.056e-06	1.815e-06	1.11e-05	2.652e-05
1.184	1.059e-06	1.822e-06	1.12e-05	2.66e-05
1.185	1.063e-06	1.822e-06	1.126e-05	2.669e-05
1.186	1.07e-06	1.831e-06	1.135e-05	2.675e-05
1.187	1.071e-06	1.836e-06	1.144e-05	2.684e-05
1.188	1.074e-06	1.843e-06	1.154e-05	2.688e-05
1.189	1.075e-06	1.846e-06	1.164e-05	2.695e-05
1.19	1.078e-06	1.852e-06	1.176e-05	2.703e-05
1.191	1.079e-06	1.856e-06	1.182e-05	2.71e-05
1.192	1.082e-06	1.865e-06	1.19e-05	2.716e-05
1.193	1.087e-06	1.868e-06	1.197e-05	2.726e-05
1.194	1.092e-06	1.876e-06	1.209e-05	2.733e-05
1.195	1.093e-06	1.881e-06	1.223e-05	2.743e-05
1.196	1.097e-06	1.889e-06	1.234e-05	2.753e-05
1.197	1.098e-06	1.89e-06	1.239e-05	2.764e-05
1.198	1.103e-06	1.897e-06	1.247e-05	2.772e-05
1.199	1.104e-06	1.901e-06	1.257e-05	2.78e-05
1.2	1.107e-06	1.908e-06	1.271e-05	2.787e-05
1.201	1.109e-06	1.916e-06	1.279e-05	2.794e-05
1.202	1.115e-06	1.923e-06	1.292e-05	2.801e-05
1.203	1.115e-06	1.926e-06	1.301e-05	2.811e-05
1.204	1.12e-06	1.933e-06	1.311e-05	2.814e-05
1.205	1.121e-06	1.937e-06	1.323e-05	2.822e-05
1.206	1.131e-06	1.946e-06	1.33e-05	2.831e-05
1.207	1.128e-06	1.951e-06	1.337e-05	2.839e-05
1.208	1.131e-06	1.958e-06	1.35e-05	2.847e-05
1.209	1.132e-06	1.961e-06	1.357e-05	2.856e-05
1.21	1.142e-06	1.968e-06	1.369e-05	2.864e-05
1.211	1.145e-06	1.97e-06	1.382e-05	2.874e-05
1.212	1.15e-06	1.978e-06	1.391e-05	2.882e-05
1.213	1.152e-06	1.984e-06	1.4e-05	2.89e-05
1.214	1.155e-06	1.992e-06	1.409e-05	2.903e-05
1.215	1.154e-06	1.998e-06	1.415e-05	2.916e-05
1.216	1.159e-06	2.004e-06	1.424e-05	2.925e-05
1.217	1.16e-06	2.008e-06	1.436e-05	2.932e-05
1.218	1.165e-06	2.015e-06	1.45e-05	2.94e-05
1.219	1.165e-06	2.021e-06	1.462e-05	2.949e-05
1.22	1.171e-06	2.029e-06	1.47e-05	2.956e-05
1.221	1.176e-06	2.032e-06	1.478e-05	2.965e-05
1.222	1.179e-06	2.039e-06	1.491e-05	2.971e-05
1.223	1.18e-06	2.045e-06	1.503e-05	2.981e-05
1.224	1.184e-06	2.051e-06	1.515e-05	2.989e-05
1.225	1.186e-06	2.057e-06	1.524e-05	3.003e-05
1.226	1.19e-06	2.061e-06	1.539e-05	3.014e-05
1.227	1.192e-06	2.064e-06	1.547e-05	3.024e-05
1.228	1.201e-06	2.074e-06	1.555e-05	3.029e-05
1.229	1.204e-06	2.081e-06	1.566e-05	3.036e-05
1.23	1.206e-06	2.093e-06	1.587e-05	3.044e-05
1.231	1.209e-06	2.097e-06	1.602e-05	3.056e-05
1.232	1.213e-06	2.104e-06	1.613e-05	3.067e-05
1.233	1.215e-06	2.108e-06	1.621e-05	3.076e-05
1.234	1.217e-06	2.119e-06	1.625e-05	3.085e-05
1.235	1.217e-06	2.124e-06	1.631e-05	3.094e-05
1.236	1.226e-06	2.133e-06	1.644e-05	3.102e-05
1.237	1.228e-06	2.136e-06	1.658e-05	3.114e-05
1.238	1.229e-06	2.143e-06	1.67e-05	3.123e-05
1.239	1.233e-06	2.15e-06	1.676e-05	3.133e-05
1.24	1.241e-06	2.158e-06	1.687e-05	3.141e-05
1.241	1.24e-06	2.164e-06	1.698e-05	3.152e-05
1.242	1.243e-06	2.172e-06	1.714e-05	3.162e-05
1.243	1.248e-06	2.178e-06	1.722e-05	3.172e-05
1.244	1.249e-06	2.186e-06	1.732e-05	3.181e-05
1.245	1.248e-06	2.191e-06	1.741e-05	3.189e-05
1.246	1.254e-06	2.203e-06	1.754e-05	3.197e-05
1.247	1.258e-06	2.209e-06	1.762e-05	3.208e-05
1.248	1.264e-06	2.225e-06	1.772e-05	3.216e-05
1.249	1.267e-06	2.225e-06	1.784e-05	3.228e-05
1.25	1.272e-06	2.236e-06	1.793e-05	3.237e-05
1.251	1.273e-06	2.238e-06	1.802e-05	3.246e-05
1.252	1.276e-06	2.247e-06	1.818e-05	3.254e-05
1.253	1.279e-06	2.251e-06	1.83e-05	3.268e-05
1.254	1.285e-06	2.261e-06	1.844e-05	3.278e-05
1.255	1.285e-06	2.266e-06	1.856e-05	3.286e-05
1.256	1.289e-06	2.278e-06	1.865e-05	3.293e-05
1.257	1.291e-06	2.283e-06	1.872e-05	3.304e-05
1.258	1.297e-06	2.291e-06	1.882e-05	3.312e-05
1.259	1.3e-06	2.296e-06	1.887e-05	3.324e-05
1.26	1.305e-06	2.306e-06	1.894e-05	3.336e-05
1.261	1.306e-06	2.308e-06	1.907e-05	3.348e-05
1.262	1.313e-06	2.318e-06	1.921e-05	3.356e-05
1.263	1.311e-06	2.323e-06	1.928e-05	3.366e-05
1.264	1.319e-06	2.334e-06	1.938e-05	3.377e-05
1.265	1.32e-06	2.341e-06	1.952e-05	3.385e-05
1.266	1.327e-06	2.351e-06	1.959e-05	3.39e-05
1.267	1.331e-06	2.358e-06	1.97e-05	3.403e-05
1.268	1.337e-06	2.368e-06	1.98e-05	3.415e-05
1.269	1.335e-06	2.372e-06	1.989e-05	3.425e-05
1.27	1.341e-06	2.379e-06	2.005e-05	3.431e-05
1.271	1.347e-06	2.39e-06	2.016e-05	3.443e-05
1.272	1.349e-06	2.398e-06	2.031e-05	3.45e-05
1.273	1.351e-06	2.403e-06	2.037e-05	3.461e-05
1.274	1.355e-06	2.414e-06	2.047e-05	3.47e-05
1.275	1.356e-06	2.42e-06	2.057e-05	3.478e-05
1.276	1.362e-06	2.431e-06	2.07e-05	3.486e-05
1.277	1.365e-06	2.434e-06	2.081e-05	3.5e-05
1.278	1.368e-06	2.448e-06	2.094e-05	3.511e-05
1.279	1.369e-06	2.454e-06	2.108e-05	3.518e-05
1.28	1.375e-06	2.463e-06	2.118e-05	3.528e-05
1.281	1.378e-06	2.472e-06	2.124e-05	3.537e-05
1.282	1.385e-06	2.481e-06	2.131e-05	3.544e-05
1.283	1.386e-06	2.484e-06	2.142e-05	3.556e-05
1.284	1.39e-06	2.496e-06	2.153e-05	3.565e-05
1.285	1.394e-06	2.502e-06	2.167e-05	3.577e-05
1.286	1.397e-06	2.513e-06	2.183e-05	3.586e-05
1.287	1.401e-06	2.518e-06	2.193e-05	3.598e-05
1.288	1.408e-06	2.529e-06	2.201e-05	3.607e-05
1.289	1.411e-06	2.538e-06	2.212e-05	3.619e-05
1.29	1.415e-06	2.549e-06	2.221e-05	3.629e-05
1.291	1.416e-06	2.556e-06	2.229e-05	3.644e-05
1.292	1.424e-06	2.567e-06	2.239e-05	3.654e-05
1.293	1.423e-06	2.571e-06	2.249e-05	3.663e-05
1.294	1.427e-06	2.584e-06	2.26e-05	3.67e-05
1.295	1.431e-06	2.589e-06	2.268e-05	3.68e-05
1.296	1.438e-06	2.598e-06	2.275e-05	3.689e-05
1.297	1.435e-06	2.606e-06	2.283e-05	3.701e-05
1.298	1.442e-06	2.617e-06	2.295e-05	3.712e-05
1.299	1.446e-06	2.624e-06	2.302e-05	3.726e-05
1.3	1.448e-06	2.637e-06	2.318e-05	3.734e-05
1.301	1.452e-06	2.639e-06	2.326e-05	3.741e-05
1.302	1.46e-06	2.65e-06	2.34e-05	3.746e-05
1.303	1.459e-06	2.66e-06	2.351e-05	3.755e-05
1.304	1.461e-06	2.67e-06	2.36e-05	3.763e-05
1.305	1.467e-06	2.675e-06	2.372e-05	3.774e-05
1.306	1.47e-06	2.687e-06	2.385e-05	3.783e-05
1.307	1.471e-06	2.693e-06	2.399e-05	3.796e-05
1.308	1.481e-06	2.703e-06	2.412e-05	3.805e-05
1.309	1.479e-06	2.707e-06	2.425e-05	3.82e-05
1.31	1.484e-06	2.72e-06	2.436e-05	3.833e-05
1.311	1.488e-06	2.722e-06	2.45e-05	3.843e-05
1.312	1.491e-06	2.735e-06	2.464e-05	3.854e-05
1.313	1.495e-06	2.744e-06	2.475e-05	3.87e-05
1.314	1.5e-06	2.753e-06	2.483e-05	3.878e-05
1.315	1.501e-06	2.762e-06	2.491e-05	3.887e-05
1.316	1.507e-06	2.77e-06	2.501e-05	3.896e-05
1.317	1.509e-06	2.775e-06	2.512e-05	3.907e-05
1.318	1.515e-06	2.789e-06	2.528e-05	3.915e-05
1.319	1.514e-06	2.799e-06	2.537e-05	3.927e-05
1.32	1.519e-06	2.806e-06	2.549e-05	3.935e-05
1.321	1.522e-06	2.813e-06	2.562e-05	3.945e-05
1.322	1.525e-06	2.823e-06	2.569e-05	3.953e-05
1.323	1.527e-06	2.829e-06	2.582e-05	3.965e-05
1.324	1.531e-06	2.843e-06	2.596e-05	3.975e-05
1.325	1.535e-06	2.847e-06	2.611e-05	3.984e-05
1.326	1.542e-06	2.859e-06	2.62e-05	3.99e-05
1.327	1.541e-06	2.861e-06	2.629e-05	4.002e-05
1.328	1.546e-06	2.873e-06	2.639e-05	4.014e-05
1.329	1.546e-06	2.881e-06	2.65e-05	4.023e-05
1.33	1.552e-06	2.892e-06	2.659e-05	4.035e-05
1.331	1.554e-06	2.9e-06	2.67e-05	4.046e-05
1.332	1.561e-06	2.909e-06	2.681e-05	4.055e-05
1.333	1.56e-06	2.916e-06	2.691e-05	4.064e-05
1.334	1.566e-06	2.927e-06	2.706e-05	4.073e-05
1.335	1.563e-06	2.936e-06	2.712e-05	4.083e-05
1.336	1.57e-06	2.946e-06	2.719e-05	4.09e-05
1.337	1.575e-06	2.95e-06	2.736e-05	4.101e-05
1.338	1.575e-06	2.966e-06	2.751e-05	4.11e-05
1.339	1.58e-06	2.971e-06	2.76e-05	4.12e-05
1.34	1.587e-06	2.98e-06	2.77e-05	4.131e-05
1.341	1.586e-06	2.988e-06	2.778e-05	4.144e-05
1.342	1.586e-06	2.999e-06	2.792e-05	4.155e-05
1.343	1.587e-06	3.006e-06	2.801e-05	4.167e-05
1.344	1.597e-06	3.017e-06	2.813e-05	4.179e-05
1.345	1.597e-06	3.025e-06	2.828e-05	4.192e-05
1.346	1.597e-06	3.038e-06	2.845e-05	4.2e-05
1.347	1.601e-06	3.044e-06	2.857e-05	4.212e-05
1.348	1.606e-06	3.056e-06	2.873e-05	4.222e-05
1.349	1.603e-06	3.061e-06	2.883e-05	4.231e-05
1.35	1.612e-06	3.07e-06	2.892e-05	4.24e-05
1.351	1.61e-06	3.078e-06	2.902e-05	4.25e-05
1.352	1.611e-06	3.088e-06	2.916e-05	4.259e-05
1.353	1.615e-06	3.096e-06	2.932e-05	4.267e-05
1.354	1.621e-06	3.104e-06	2.942e-05	4.277e-05
1.355	1.624e-06	3.11e-06	2.95e-05	4.29e-05
1.356	1.629e-06	3.12e-06	2.959e-05	4.301e-05
1.357	1.63e-06	3.13e-06	2.964e-05	4.311e-05
1.358	1.633e-06	3.141e-06	2.977e-05	4.323e-05
1.359	1.635e-06	3.147e-06	2.988e-05	4.336e-05
1.36	1.641e-06	3.154e-06	2.999e-05	4.348e-05
1.361	1.64e-06	3.161e-06	3.014e-05	4.36e-05
1.362	1.645e-06	3.172e-06	3.031e-05	4.369e-05
1.363	1.643e-06	3.178e-06	3.041e-05	4.379e-05
1.364	1.646e-06	3.19e-06	3.059e-05	4.388e-05
1.365	1.649e-06	3.197e-06	3.071e-05	4.399e-05
1.366	1.651e-06	3.205e-06	3.087e-05	4.409e-05
1.367	1.649e-06	3.209e-06	3.096e-05	4.42e-05
1.368	1.65e-06	3.218e-06	3.106e-05	4.434e-05
1.369	1.654e-06	3.223e-06	3.118e-05	4.446e-05
1.37	1.66e-06	3.233e-06	3.127e-05	4.456e-05
1.371	1.661e-06	3.24e-06	3.133e-05	4.465e-05
1.372	1.664e-06	3.248e-06	3.143e-05	4.473e-05
1.373	1.662e-06	3.251e-06	3.153e-05	4.48e-05
1.374	1.666e-06	3.26e-06	3.17e-05	4.487e-05
1.375	1.664e-06	3.267e-06	3.183e-05	4.5e-05
1.376	1.669e-06	3.277e-06	3.198e-05	4.512e-05
1.377	1.671e-06	3.284e-06	3.215e-05	4.525e-05
1.378	1.678e-06	3.294e-06	3.231e-05	4.533e-05
1.379	1.679e-06	3.298e-06	3.246e-05	4.541e-05
1.38	1.683e-06	3.308e-06	3.256e-05	4.551e-05
1.381	1.684e-06	3.314e-06	3.267e-05	4.562e-05
1.382	1.688e-06	3.321e-06	3.276e-05	4.571e-05
1.383	1.685e-06	3.331e-06	3.287e-05	4.585e-05
1.384	1.688e-06	3.338e-06	3.298e-05	4.594e-05
1.385	1.685e-06	3.343e-06	3.311e-05	4.602e-05
1.386	1.69e-06	3.35e-06	3.326e-05	4.612e-05
1.387	1.691e-06	3.357e-06	3.337e-05	4.626e-05
1.388	1.697e-06	3.368e-06	3.348e-05	4.639e-05
1.389	1.693e-06	3.374e-06	3.353e-05	4.651e-05
1.39	1.694e-06	3.385e-06	3.361e-05	4.662e-05
1.391	1.697e-06	3.389e-06	3.374e-05	4.676e-05
1.392	1.699e-06	3.4e-06	3.388e-05	4.69e-05
1.393	1.7e-06	3.404e-06	3.399e-05	4.702e-05
1.394	1.698e-06	3.416e-06	3.414e-05	4.71e-05
1.395	1.702e-06	3.42e-06	3.426e-05	4.721e-05
1.396	1.708e-06	3.431e-06	3.438e-05	4.731e-05
1.397	1.708e-06	3.436e-06	3.452e-05	4.743e-05
1.398	1.71e-06	3.445e-06	3.462e-05	4.75e-05
1.399	1.709e-06	3.45e-06	3.472e-05	4.761e-05
1.4	1.709e-06	3.46e-06	3.484e-05	4.772e-05
1.401	1.71e-06	3.468e-06	3.495e-05	4.786e-05
1.402	1.716e-06	3.475e-06	3.508e-05	4.797e-05
1.403	1.715e-06	3.481e-06	3.523e-05	4.813e-05
1.404	1.718e-06	3.493e-06	3.542e-05	4.823e-05
1.405	1.718e-06	3.497e-06	3.553e-05	4.832e-05
1.406	1.723e-06	3.508e-06	3.566e-05	4.842e-05
1.407	1.722e-06	3.516e-06	3.583e-05	4.855e-05
1.408	1.727e-06	3.524e-06	3.599e-05	4.864e-05
1.409	1.721e-06	3.534e-06	3.611e-05	4.876e-05
1.41	1.727e-06	3.543e-06	3.626e-05	4.883e-05
1.411	1.729e-06	3.548e-06	3.64e-05	4.894e-05
1.412	1.729e-06	3.557e-06	3.657e-05	4.903e-05
1.413	1.723e-06	3.562e-06	3.67e-05	4.917e-05
1.414	1.726e-06	3.573e-06	3.679e-05	4.931e-05
1.415	1.729e-06	3.577e-06	3.69e-05	4.948e-05
1.416	1.734e-06	3.584e-06	3.7e-05	4.958e-05
1.417	1.732e-06	3.589e-06	3.717e-05	4.97e-05
1.418	1.734e-06	3.595e-06	3.726e-05	4.981e-05
1.419	1.729e-06	3.605e-06	3.734e-05	4.995e-05
1.42	1.733e-06	3.615e-06	3.747e-05	5.004e-05
1.421	1.733e-06	3.623e-06	3.761e-05	5.014e-05
1.422	1.736e-06	3.631e-06	3.773e-05	5.025e-05
1.423	1.738e-06	3.637e-06	3.781e-05	5.038e-05
1.424	1.737e-06	3.644e-06	3.801e-05	5.047e-05
1.425	1.739e-06	3.65e-06	3.807e-05	5.058e-05
1.426	1.742e-06	3.661e-06	3.819e-05	5.067e-05
1.427	1.74e-06	3.668e-06	3.834e-05	5.079e-05
1.428	1.743e-06	3.678e-06	3.849e-05	5.091e-05
1.429	1.741e-06	3.685e-06	3.862e-05	5.104e-05
1.43	1.746e-06	3.688e-06	3.879e-05	5.114e-05
1.431	1.747e-06	3.693e-06	3.896e-05	5.128e-05
1.432	1.746e-06	3.705e-06	3.913e-05	5.143e-05
1.433	1.745e-06	3.712e-06	3.928e-05	5.162e-05
1.434	1.747e-06	3.721e-06	3.947e-05	5.178e-05
1.435	1.75e-06	3.726e-06	3.96e-05	5.196e-05
1.436	1.755e-06	3.735e-06	3.978e-05	5.208e-05
1.437	1.755e-06	3.741e-06	3.991e-05	5.22e-05
1.438	1.756e-06	3.748e-06	4.003e-05	5.232e-05
1.439	1.756e-06	3.754e-06	4.017e-05	5.245e-05
1.44	1.758e-06	3.764e-06	4.032e-05	5.256e-05
1.441	1.757e-06	3.769e-06	4.044e-05	5.272e-05
1.442	1.76e-06	3.781e-06	4.065e-05	5.28e-05
1.443	1.759e-06	3.786e-06	4.077e-05	5.291e-05
1.444	1.759e-06	3.796e-06	4.096e-05	5.3e-05
1.445	1.761e-06	3.801e-06	4.101e-05	5.311e-05
1.446	1.764e-06	3.812e-06	4.11e-05	5.322e-05
1.447	1.763e-06	3.816e-06	4.122e-05	5.338e-05
1.448	1.761e-06	3.824e-06	4.138e-05	5.349e-05
1.449	1.762e-06	3.828e-06	4.152e-05	5.362e-05
1.45	1.768e-06	3.837e-06	4.168e-05	5.375e-05
1.451	1.768e-06	3.844e-06	4.185e-05	5.388e-05
1.452	1.771e-06	3.856e-06	4.201e-05	5.402e-05
1.453	1.767e-06	3.86e-06	4.209e-05	5.418e-05
1.454	1.77e-06	3.867e-06	4.224e-05	5.424e-05
1.455	1.769e-06	3.872e-06	4.241e-05	5.437e-05
1.456	1.773e-06	3.88e-06	4.256e-05	5.452e-05
1.457	1.772e-06	3.888e-06	4.263e-05	5.462e-05
1.458	1.774e-06	3.899e-06	4.273e-05	5.473e-05
1.459	1.774e-06	3.906e-06	4.292e-05	5.487e-05
1.46	1.777e-06	3.915e-06	4.308e-05	5.497e-05
1.461	1.777e-06	3.92e-06	4.318e-05	5.509e-05
1.462	1.78e-06	3.929e-06	4.337e-05	5.522e-05
1.463	1.774e-06	3.936e-06	4.357e-05	5.538e-05
1.464	1.775e-06	3.946e-06	4.373e-05	5.55e-05
1.465	1.775e-06	3.952e-06	4.389e-05	5.566e-05
1.466	1.776e-06	3.961e-06	4.403e-05	5.58e-05
1.467	1.779e-06	3.966e-06	4.414e-05	5.594e-05
1.468	1.782e-06	3.974e-06	4.427e-05	5.606e-05
1.469	1.78e-06	3.978e-06	4.445e-05	5.619e-05
1.47	1.786e-06	3.989e-06	4.462e-05	5.63e-05
1.471	1.782e-06	3.991e-06	4.471e-05	5.646e-05
1.472	1.786e-06	4.001e-06	4.48e-05	5.661e-05
1.473	1.786e-06	4.006e-06	4.49e-05	5.677e-05
1.474	1.787e-06	4.014e-06	4.507e-05	5.688e-05
1.475	1.788e-06	4.018e-06	4.522e-05	5.696e-05
1.476	1.793e-06	4.028e-06	4.542e-05	5.708e-05
1.477	1.793e-06	4.035e-06	4.554e-05	5.723e-05
1.478	1.794e-06	4.045e-06	4.571e-05	5.736e-05
1.479	1.793e-06	4.049e-06	4.587e-05	5.749e-05
1.48	1.795e-06	4.057e-06	4.605e-05	5.763e-05
1.481	1.796e-06	4.065e-06	4.628e-05	5.782e-05
1.482	1.798e-06	4.076e-06	4.645e-05	5.794e-05
1.483	1.797e-06	4.08e-06	4.666e-05	5.806e-05
1.484	1.8e-06	4.09e-06	4.684e-05	5.815e-05
1.485	1.8e-06	4.098e-06	4.7e-05	5.829e-05
1.486	1.802e-06	4.105e-06	4.719e-05	5.842e-05
1.487	1.802e-06	4.113e-06	4.744e-05	5.855e-05
1.488	1.809e-06	4.118e-06	4.755e-05	5.868e-05
1.489	1.808e-06	4.126e-06	4.765e-05	5.881e-05
1.49	1.807e-06	4.133e-06	4.778e-05	5.892e-05
1.491	1.809e-06	4.138e-06	4.794e-05	5.906e-05
1.492	1.813e-06	4.15e-06	4.81e-05	5.918e-05
1.493	1.812e-06	4.158e-06	4.823e-05	5.931e-05
1.494	1.816e-06	4.17e-06	4.844e-05	5.942e-05
1.495	1.813e-06	4.176e-06	4.861e-05	5.954e-05
1.496	1.816e-06	4.189e-06	4.876e-05	5.964e-05
1.497	1.815e-06	4.197e-06	4.889e-05	5.979e-05
1.498	1.819e-06	4.21e-06	4.905e-05	5.992e-05
1.499	1.82e-06	4.216e-06	4.915e-05	6.007e-05
1.5	1.825e-06	4.224e-06	4.928e-05	6.02e-05
1.501	1.826e-06	4.232e-06	4.94e-05	6.033e-05
1.502	1.832e-06	4.243e-06	4.955e-05	6.05e-05
1.503	1.832e-06	4.25e-06	4.975e-05	6.071e-05
1.504	1.834e-06	4.26e-06	5e-05	6.087e-05
1.505	1.838e-06	4.266e-06	5.024e-05	6.1e-05
1.506	1.835e-06	4.274e-06	5.041e-05	6.111e-05
1.507	1.837e-06	4.282e-06	5.052e-05	6.122e-05
1.508	1.838e-06	4.293e-06	5.077e-05	6.134e-05
1.509	1.838e-06	4.298e-06	5.091e-05	6.148e-05
1.51	1.844e-06	4.31e-06	5.103e-05	6.162e-05
1.511	1.844e-06	4.32e-06	5.108e-05	6.177e-05
1.512	1.847e-06	4.332e-06	5.121e-05	6.192e-05
1.513	1.85e-06	4.339e-06	5.132e-05	6.208e-05
1.514	1.854e-06	4.353e-06	5.147e-05	6.225e-05
1.515	1.851e-06	4.356e-06	5.155e-05	6.243e-05
1.516	1.857e-06	4.368e-06	5.17e-05	6.257e-05
1.517	1.855e-06	4.374e-06	5.195e-05	6.27e-05
1.518	1.863e-06	4.385e-06	5.222e-05	6.285e-05
1.519	1.863e-06	4.391e-06	5.238e-05	6.302e-05
1.52	1.865e-06	4.403e-06	5.256e-05	6.315e-05
1.521	1.869e-06	4.41e-06	5.278e-05	6.332e-05
1.522	1.874e-06	4.423e-06	5.3e-05	6.348e-05
1.523	1.875e-06	4.432e-06	5.315e-05	6.364e-05
1.524	1.878e-06	4.442e-06	5.329e-05	6.378e-05
1.525	1.877e-06	4.45e-06	5.34e-05	6.391e-05
1.526	1.883e-06	4.464e-06	5.354e-05	6.405e-05
1.527	1.888e-06	4.471e-06	5.362e-05	6.422e-05
1.528	1.891e-06	4.482e-06	5.376e-05	6.437e-05
1.529	1.889e-06	4.488e-06	5.388e-05	6.452e-05
1.53	1.891e-06	4.498e-06	5.407e-05	6.466e-05
1.531	1.895e-06	4.505e-06	5.425e-05	6.481e-05
1.532	1.901e-06	4.519e-06	5.446e-05	6.498e-05
1.533	1.901e-06	4.531e-06	5.46e-05	6.511e-05
1.534	1.904e-06	4.541e-06	5.478e-05	6.528e-05
1.535	1.902e-06	4.549e-06	5.496e-05	6.547e-05
1.536	1.909e-06	4.564e-06	5.513e-05	6.559e-05
1.537	1.908e-06	4.574e-06	5.525e-05	6.573e-05
1.538	1.912e-06	4.587e-06	5.545e-05	6.584e-05
1.539	1.917e-06	4.592e-06	5.577e-05	6.598e-05
1.54	1.922e-06	4.605e-06	5.603e-05	6.613e-05
1.541	1.927e-06	4.615e-06	5.62e-05	6.628e-05
1.542	1.931e-06	4.629e-06	5.63e-05	6.641e-05
1.543	1.933e-06	4.641e-06	5.64e-05	6.658e-05
1.544	1.938e-06	4.651e-06	5.655e-05	6.673e-05
1.545	1.941e-06	4.659e-06	5.671e-05	6.691e-05
1.546	1.944e-06	4.674e-06	5.698e-05	6.705e-05
1.547	1.946e-06	4.683e-06	5.717e-05	6.721e-05
1.548	1.953e-06	4.699e-06	5.74e-05	6.737e-05
1.549	1.953e-06	4.709e-06	5.758e-05	6.752e-05
1.55	1.958e-06	4.723e-06	5.78e-05	6.766e-05
1.551	1.96e-06	4.732e-06	5.801e-05	6.783e-05
1.552	1.966e-06	4.747e-06	5.828e-05	6.798e-05
1.553	1.97e-06	4.762e-06	5.846e-05	6.816e-05
1.554	1.972e-06	4.774e-06	5.863e-05	6.831e-05
1.555	1.977e-06	4.784e-06	5.874e-05	6.848e-05
1.556	1.983e-06	4.798e-06	5.889e-05	6.863e-05
1.557	1.985e-06	4.808e-06	5.901e-05	6.882e-05
1.558	1.988e-06	4.825e-06	5.917e-05	6.896e-05
1.559	1.99e-06	4.834e-06	5.934e-05	6.909e-05
1.56	1.999e-06	4.847e-06	5.95e-05	6.923e-05
1.561	2.004e-06	4.861e-06	5.962e-05	6.94e-05
1.562	2.008e-06	4.872e-06	5.986e-05	6.958e-05
1.563	2.011e-06	4.884e-06	6.003e-05	6.978e-05
1.564	2.015e-06	4.905e-06	6.018e-05	6.99e-05
1.565	2.022e-06	4.916e-06	6.035e-05	7.008e-05
1.566	2.032e-06	4.934e-06	6.055e-05	7.028e-05
1.567	2.035e-06	4.945e-06	6.068e-05	7.047e-05
1.568	2.039e-06	4.964e-06	6.082e-05	7.063e-05
1.569	2.039e-06	4.976e-06	6.105e-05	7.079e-05
1.57	2.049e-06	4.993e-06	6.132e-05	7.092e-05
1.571	2.059e-06	5.009e-06	6.147e-05	7.108e-05
1.572	2.059e-06	5.023e-06	6.167e-05	7.122e-05
1.573	2.062e-06	5.036e-06	6.194e-05	7.139e-05
1.574	2.073e-06	5.054e-06	6.217e-05	7.154e-05
1.575	2.075e-06	5.067e-06	6.241e-05	7.17e-05
1.576	2.081e-06	5.086e-06	6.25e-05	7.185e-05
1.577	2.083e-06	5.097e-06	6.259e-05	7.203e-05
1.578	2.093e-06	5.116e-06	6.275e-05	7.217e-05
1.579	2.097e-06	5.133e-06	6.283e-05	7.234e-05
1.58	2.104e-06	5.149e-06	6.305e-05	7.25e-05
1.581	2.111e-06	5.164e-06	6.326e-05	7.268e-05
1.582	2.114e-06	5.18e-06	6.352e-05	7.284e-05
1.583	2.122e-06	5.193e-06	6.37e-05	7.302e-05
1.584	2.134e-06	5.208e-06	6.386e-05	7.316e-05
1.585	2.139e-06	5.226e-06	6.4e-05	7.336e-05
1.586	2.146e-06	5.244e-06	6.42e-05	7.352e-05
1.587	2.156e-06	5.261e-06	6.437e-05	7.368e-05
1.588	2.164e-06	5.279e-06	6.454e-05	7.387e-05
1.589	2.169e-06	5.294e-06	6.47e-05	7.403e-05
1.59	2.177e-06	5.312e-06	6.493e-05	7.421e-05
1.591	2.183e-06	5.33e-06	6.514e-05	7.441e-05
1.592	2.191e-06	5.349e-06	6.532e-05	7.457e-05
1.593	2.2e-06	5.368e-06	6.551e-05	7.475e-05
1.594	2.206e-06	5.386e-06	6.57e-05	7.494e-05
1.595	2.212e-06	5.4e-06	6.598e-05	7.512e-05
1.596	2.225e-06	5.424e-06	6.628e-05	7.523e-05
1.597	2.232e-06	5.444e-06	6.651e-05	7.537e-05
1.598	2.241e-06	5.466e-06	6.673e-05	7.556e-05
1.599	2.249e-06	5.481e-06	6.686e-05	7.572e-05
1.6	2.259e-06	5.5e-06	6.7e-05	7.588e-05
1.601	2.268e-06	5.517e-06	6.711e-05	7.605e-05
1.602	2.278e-06	5.54e-06	6.73e-05	7.62e-05
1.603	2.281e-06	5.56e-06	6.746e-05	7.638e-05
1.604	2.294e-06	5.581e-06	6.764e-05	7.655e-05
1.605	2.303e-06	5.596e-06	6.778e-05	7.672e-05
1.606	2.314e-06	5.622e-06	6.801e-05	7.689e-05
1.607	2.322e-06	5.644e-06	6.814e-05	7.705e-05
1.608	2.333e-06	5.667e-06	6.838e-05	7.72e-05
1.609	2.338e-06	5.69e-06	6.862e-05	7.738e-05
1.61	2.351e-06	5.71e-06	6.885e-05	7.755e-05
1.611	2.36e-06	5.73e-06	6.903e-05	7.774e-05
1.612	2.374e-06	5.756e-06	6.934e-05	7.79e-05
1.613	2.382e-06	5.775e-06	6.957e-05	7.808e-05
1.614	2.395e-06	5.798e-06	6.974e-05	7.825e-05
1.615	2.409e-06	5.818e-06	6.99e-05	7.842e-05
1.616	2.42e-06	5.842e-06	7.008e-05	7.858e-05
1.617	2.426e-06	5.863e-06	7.025e-05	7.877e-05
1.618	2.439e-06	5.89e-06	7.046e-05	7.896e-05
1.619	2.45e-06	5.913e-06	7.066e-05	7.914e-05
1.62	2.462e-06	5.941e-06	7.095e-05	7.935e-05
1.621	2.479e-06	5.962e-06	7.118e-05	7.953e-05
1.622	2.492e-06	5.987e-06	7.145e-05	7.971e-05
1.623	2.499e-06	6.012e-06	7.17e-05	7.987e-05
1.624	2.518e-06	6.036e-06	7.194e-05	7.997e-05
1.625	2.531e-06	6.057e-06	7.207e-05	8.021e-05
1.626	2.546e-06	6.085e-06	7.229e-05	8.039e-05
1.627	2.556e-06	6.112e-06	7.25e-05	8.053e-05
1.628	2.575e-06	6.139e-06	7.274e-05	8.073e-05
1.629	2.586e-06	6.165e-06	7.293e-05	8.094e-05
1.63	2.599e-06	6.193e-06	7.32e-05	8.114e-05
1.631	2.61e-06	6.217e-06	7.341e-05	8.134e-05
1.632	2.625e-06	6.25e-06	7.359e-05	8.147e-05
1.633	2.637e-06	6.276e-06	7.372e-05	8.161e-05
1.634	2.649e-06	6.308e-06	7.394e-05	8.179e-05
1.635	2.663e-06	6.332e-06	7.415e-05	8.195e-05
1.636	2.684e-06	6.359e-06	7.428e-05	8.21e-05
1.637	2.698e-06	6.383e-06	7.439e-05	8.227e-05
1.638	2.716e-06	6.413e-06	7.46e-05	8.245e-05
1.639	2.732e-06	6.442e-06	7.479e-05	8.264e-05
1.64	2.749e-06	6.472e-06	7.503e-05	8.279e-05
1.641	2.762e-06	6.498e-06	7.519e-05	8.297e-05
1.642	2.782e-06	6.529e-06	7.541e-05	8.314e-05
1.643	2.796e-06	6.554e-06	7.565e-05	8.334e-05
1.644	2.816e-06	6.59e-06	7.6e-05	8.352e-05
1.645	2.832e-06	6.624e-06	7.624e-05	8.371e-05
1.646	2.851e-06	6.654e-06	7.642e-05	8.387e-05
1.647	2.87e-06	6.679e-06	7.652e-05	8.406e-05
1.648	2.892e-06	6.712e-06	7.673e-05	8.424e-05
1.649	2.905e-06	6.74e-06	7.693e-05	8.441e-05
1.65	2.928e-06	6.772e-06	7.71e-05	8.454e-05
1.651	2.944e-06	6.803e-06	7.732e-05	8.473e-05
1.652	2.966e-06	6.837e-06	7.756e-05	8.488e-05
1.653	2.984e-06	6.864e-06	7.78e-05	8.505e-05
1.654	3.007e-06	6.903e-06	7.799e-05	8.521e-05
1.655	3.027e-06	6.934e-06	7.813e-05	8.54e-05
1.656	3.045e-06	6.967e-06	7.838e-05	8.557e-05
1.657	3.062e-06	7.001e-06	7.859e-05	8.576e-05
1.658	3.085e-06	7.037e-06	7.878e-05	8.593e-05
1.659	3.106e-06	7.073e-06	7.896e-05	8.614e-05
1.66	3.131e-06	7.109e-06	7.921e-05	8.638e-05
1.661	3.149e-06	7.144e-06	7.939e-05	8.656e-05
1.662	3.169e-06	7.183e-06	7.957e-05	8.666e-05
1.663	3.191e-06	7.215e-06	7.963e-05	8.681e-05
1.664	3.221e-06	7.252e-06	7.994e-05	8.7e-05
1.665	3.239e-06	7.287e-06	8.011e-05	8.72e-05
1.666	3.26e-06	7.321e-06	8.028e-05	8.737e-05
1.667	3.279e-06	7.355e-06	8.043e-05	8.754e-05
1.668	3.301e-06	7.393e-06	8.063e-05	8.771e-05
1.669	3.32e-06	7.427e-06	8.097e-05	8.789e-05
1.67	3.345e-06	7.465e-06	8.127e-05	8.806e-05
1.671	3.367e-06	7.496e-06	8.142e-05	8.826e-05
1.672	3.395e-06	7.536e-06	8.163e-05	8.843e-05
1.673	3.417e-06	7.575e-06	8.184e-05	8.86e-05
1.674	3.444e-06	7.621e-06	8.205e-05	8.879e-05
1.675	3.466e-06	7.658e-06	8.225e-05	8.898e-05
1.676	3.498e-06	7.695e-06	8.259e-05	8.913e-05
1.677	3.523e-06	7.734e-06	8.279e-05	8.931e-05
1.678	3.551e-06	7.772e-06	8.303e-05	8.948e-05
1.679	3.573e-06	7.807e-06	8.314e-05	8.97e-05
1.68	3.601e-06	7.845e-06	8.342e-05	8.985e-05
1.681	3.628e-06	7.88e-06	8.372e-05	9e-05
1.682	3.66e-06	7.921e-06	8.398e-05	9.018e-05
1.683	3.683e-06	7.959e-06	8.423e-05	9.038e-05
1.684	3.713e-06	7.998e-06	8.445e-05	9.059e-05
1.685	3.743e-06	8.034e-06	8.467e-05	9.077e-05
1.686	3.77e-06	8.073e-06	8.49e-05	9.092e-05
1.687	3.805e-06	8.109e-06	8.509e-05	9.111e-05
1.688	3.836e-06	8.151e-06	8.53e-05	9.128e-05
1.689	3.858e-06	8.189e-06	8.552e-05	9.147e-05
1.69	3.889e-06	8.23e-06	8.575e-05	9.168e-05
1.691	3.922e-06	8.267e-06	8.61e-05	9.184e-05
1.692	3.956e-06	8.309e-06	8.627e-05	9.195e-05
1.693	3.984e-06	8.344e-06	8.633e-05	9.213e-05
1.694	4.017e-06	8.383e-06	8.639e-05	9.233e-05
1.695	4.047e-06	8.421e-06	8.656e-05	9.252e-05
1.696	4.079e-06	8.466e-06	8.672e-05	9.27e-05
1.697	4.11e-06	8.509e-06	8.685e-05	9.286e-05
1.698	4.145e-06	8.551e-06	8.715e-05	9.3e-05
1.699	4.177e-06	8.595e-06	8.737e-05	9.317e-05
1.7	4.212e-06	8.643e-06	8.76e-05	9.337e-05
1.701	4.24e-06	8.683e-06	8.787e-05	9.363e-05
1.702	4.273e-06	8.724e-06	8.803e-05	9.378e-05
1.703	4.303e-06	8.761e-06	8.817e-05	9.392e-05
1.704	4.34e-06	8.804e-06	8.85e-05	9.415e-05
1.705	4.369e-06	8.846e-06	8.877e-05	9.438e-05
1.706	4.405e-06	8.889e-06	8.884e-05	9.453e-05
1.707	4.437e-06	8.929e-06	8.89e-05	9.47e-05
1.708	4.471e-06	8.971e-06	8.913e-05	9.491e-05
1.709	4.504e-06	9.015e-06	8.933e-05	9.512e-05
1.71	4.546e-06	9.063e-06	8.959e-05	9.53e-05
1.711	4.581e-06	9.102e-06	8.983e-05	9.547e-05
1.712	4.622e-06	9.142e-06	8.995e-05	9.561e-05
1.713	4.66e-06	9.185e-06	8.999e-05	9.574e-05
1.714	4.697e-06	9.234e-06	9.019e-05	9.588e-05
1.715	4.729e-06	9.276e-06	9.047e-05	9.607e-05
1.716	4.764e-06	9.324e-06	9.088e-05	9.624e-05
1.717	4.8e-06	9.359e-06	9.115e-05	9.644e-05
1.718	4.833e-06	9.398e-06	9.131e-05	9.66e-05
1.719	4.867e-06	9.441e-06	9.148e-05	9.673e-05
1.72	4.904e-06	9.488e-06	9.165e-05	9.687e-05
1.721	4.938e-06	9.532e-06	9.18e-05	9.706e-05
1.722	4.976e-06	9.578e-06	9.207e-05	9.729e-05
1.723	5.014e-06	9.623e-06	9.229e-05	9.748e-05
1.724	5.053e-06	9.667e-06	9.258e-05	9.766e-05
1.725	5.095e-06	9.71e-06	9.283e-05	9.781e-05
1.726	5.136e-06	9.754e-06	9.309e-05	9.795e-05
1.727	5.166e-06	9.796e-06	9.328e-05	9.813e-05
1.728	5.202e-06	9.837e-06	9.351e-05	9.828e-05
1.729	5.238e-06	9.882e-06	9.384e-05	9.842e-05
1.73	5.28e-06	9.927e-06	9.402e-05	9.86e-05
1.731	5.312e-06	9.961e-06	9.409e-05	9.882e-05
1.732	5.352e-06	1e-05	9.424e-05	9.899e-05
1.733	5.394e-06	1.004e-05	9.451e-05	9.92e-05
1.734	5.433e-06	1.009e-05	9.48e-05	9.936e-05
1.735	5.462e-06	1.013e-05	9.502e-05	9.951e-05
1.736	5.504e-06	1.018e-05	9.529e-05	9.963e-05
1.737	5.539e-06	1.022e-05	9.542e-05	9.98e-05
1.738	5.577e-06	1.026e-05	9.555e-05	9.995e-05
1.739	5.614e-06	1.03e-05	9.572e-05	0.0001001
1.74	5.651e-06	1.035e-05	9.595e-05	0.0001003
1.741	5.681e-06	1.039e-05	9.614e-05	0.0001004
1.742	5.717e-06	1.043e-05	9.638e-05	0.0001006
1.743	5.751e-06	1.048e-05	9.664e-05	0.0001008
1.744	5.794e-06	1.052e-05	9.684e-05	0.0001009
1.745	5.827e-06	1.056e-05	9.709e-05	0.0001011
1.746	5.865e-06	1.061e-05	9.729e-05	0.0001012
1.747	5.901e-06	1.065e-05	9.747e-05	0.0001014
1.748	5.938e-06	1.069e-05	9.765e-05	0.0001015
1.749	5.968e-06	1.073e-05	9.782e-05	0.0001017
1.75	6.001e-06	1.077e-05	9.804e-05	0.0001019
1.751	6.033e-06	1.081e-05	9.825e-05	0.000102
1.752	6.069e-06	1.085e-05	9.849e-05	0.0001022
1.753	6.104e-06	1.089e-05	9.875e-05	0.0001023
1.754	6.144e-06	1.093e-05	9.898e-05	0.0001025
1.755	6.178e-06	1.096e-05	9.909e-05	0.0001027
1.756	6.214e-06	1.101e-05	9.932e-05	0.0001028
1.757	6.247e-06	1.104e-05	9.956e-05	0.000103
1.758	6.283e-06	1.108e-05	0.0001001	0.0001032
1.759	6.318e-06	1.112e-05	0.0001004	0.0001033
1.76	6.353e-06	1.115e-05	0.0001006	0.0001034
1.761	6.381e-06	1.118e-05	0.0001008	0.0001036
1.762	6.413e-06	1.122e-05	0.0001011	0.0001037
1.763	6.439e-06	1.126e-05	0.0001013	0.0001039
1.764	6.474e-06	1.13e-05	0.0001015	0.000104
1.765	6.505e-06	1.133e-05	0.0001017	0.0001042
1.766	6.537e-06	1.137e-05	0.0001018	0.0001043
1.767	6.562e-06	1.14e-05	0.0001018	0.0001045
1.768	6.599e-06	1.144e-05	0.000102	0.0001047
1.769	6.63e-06	1.148e-05	0.0001022	0.000105
1.77	6.66e-06	1.152e-05	0.0001025	0.0001052
1.771	6.692e-06	1.155e-05	0.0001027	0.0001054
1.772	6.725e-06	1.159e-05	0.0001028	0.0001055
1.773	6.746e-06	1.162e-05	0.0001028	0.0001056
1.774	6.769e-06	1.166e-05	0.000103	0.0001057
1.775	6.792e-06	1.169e-05	0.0001032	0.0001059
1.776	6.822e-06	1.172e-05	0.0001033	0.000106
1.777	6.851e-06	1.174e-05	0.0001035	0.0001062
1.778	6.886e-06	1.177e-05	0.0001036	0.0001063
1.779	6.916e-06	1.18e-05	0.0001038	0.0001065
1.78	6.948e-06	1.183e-05	0.0001039	0.0001066
1.781	6.971e-06	1.186e-05	0.0001041	0.0001068
1.782	6.999e-06	1.189e-05	0.0001044	0.0001069
1.783	7.018e-06	1.192e-05	0.0001045	0.0001069
1.784	7.041e-06	1.195e-05	0.0001047	0.000107
1.785	7.058e-06	1.198e-05	0.0001048	0.0001072
1.786	7.08e-06	1.201e-05	0.0001052	0.0001074
1.787	7.107e-06	1.204e-05	0.0001053	0.0001076
1.788	7.128e-06	1.207e-05	0.0001054	0.0001077
1.789	7.149e-06	1.209e-05	0.0001055	0.0001078
1.79	7.174e-06	1.213e-05	0.0001058	0.0001079
1.791	7.196e-06	1.215e-05	0.0001061	0.000108
1.792	7.222e-06	1.218e-05	0.0001063	0.0001082
1.793	7.239e-06	1.22e-05	0.0001065	0.0001083
1.794	7.261e-06	1.223e-05	0.0001068	0.0001085
1.795	7.277e-06	1.225e-05	0.0001072	0.0001086
1.796	7.303e-06	1.227e-05	0.0001074	0.0001087
1.797	7.313e-06	1.229e-05	0.0001075	0.0001088
1.798	7.33e-06	1.232e-05	0.0001077	0.000109
1.799	7.347e-06	1.235e-05	0.0001079	0.0001092
1.8	7.372e-06	1.237e-05	0.000108	0.0001092
1.801	7.381e-06	1.239e-05	0.0001083	0.0001094
1.802	7.399e-06	1.242e-05	0.0001085	0.0001096
1.803	7.41e-06	1.244e-05	0.0001087	0.0001097
1.804	7.422e-06	1.247e-05	0.0001089	0.0001099
1.805	7.434e-06	1.249e-05	0.000109	0.00011
1.806	7.456e-06	1.251e-05	0.0001092	0.0001101
1.807	7.466e-06	1.253e-05	0.0001094	0.0001102
1.808	7.477e-06	1.255e-05	0.0001095	0.0001103
1.809	7.486e-06	1.257e-05	0.0001096	0.0001105
1.81	7.5e-06	1.259e-05	0.0001097	0.0001106
1.811	7.51e-06	1.261e-05	0.0001099	0.0001108
1.812	7.52e-06	1.263e-05	0.0001101	0.0001109
1.813	7.525e-06	1.265e-05	0.0001103	0.0001111
1.814	7.546e-06	1.267e-05	0.0001105	0.0001112
1.815	7.559e-06	1.268e-05	0.0001106	0.0001113
1.816	7.568e-06	1.271e-05	0.0001108	0.0001114
1.817	7.571e-06	1.272e-05	0.000111	0.0001116
1.818	7.591e-06	1.274e-05	0.0001113	0.0001118
1.819	7.598e-06	1.277e-05	0.0001114	0.000112
1.82	7.608e-06	1.278e-05	0.0001116	0.0001121
1.821	7.611e-06	1.28e-05	0.0001118	0.0001122
1.822	7.623e-06	1.282e-05	0.000112	0.0001123
1.823	7.627e-06	1.283e-05	0.0001122	0.0001125
1.824	7.638e-06	1.285e-05	0.0001124	0.0001126
1.825	7.644e-06	1.286e-05	0.0001126	0.0001126
1.826	7.653e-06	1.288e-05	0.0001128	0.0001128
1.827	7.654e-06	1.29e-05	0.0001129	0.0001129
1.828	7.669e-06	1.292e-05	0.000113	0.000113
1.829	7.679e-06	1.293e-05	0.000113	0.0001131
1.83	7.687e-06	1.295e-05	0.0001132	0.0001132
1.831	7.697e-06	1.297e-05	0.0001134	0.0001133
1.832	7.699e-06	1.298e-05	0.0001136	0.0001134
1.833	7.702e-06	1.299e-05	0.0001138	0.0001135
1.834	7.705e-06	1.301e-05	0.000114	0.0001136
1.835	7.716e-06	1.302e-05	0.0001142	0.0001137
1.836	7.721e-06	1.304e-05	0.0001144	0.0001138
1.837	7.723e-06	1.305e-05	0.0001145	0.0001138
1.838	7.73e-06	1.306e-05	0.0001147	0.0001139
1.839	7.729e-06	1.307e-05	0.0001148	0.000114
1.84	7.729e-06	1.309e-05	0.000115	0.0001142
1.841	7.732e-06	1.31e-05	0.0001151	0.0001143
1.842	7.745e-06	1.312e-05	0.0001153	0.0001143
1.843	7.746e-06	1.314e-05	0.0001154	0.0001144
1.844	7.751e-06	1.316e-05	0.0001158	0.0001145
1.845	7.752e-06	1.317e-05	0.000116	0.0001146
1.846	7.76e-06	1.319e-05	0.0001162	0.0001147
1.847	7.761e-06	1.32e-05	0.0001164	0.0001148
1.848	7.766e-06	1.322e-05	0.0001166	0.0001149
1.849	7.777e-06	1.324e-05	0.0001167	0.000115
1.85	7.786e-06	1.326e-05	0.0001168	0.0001151
1.851	7.788e-06	1.327e-05	0.0001169	0.0001152
1.852	7.793e-06	1.329e-05	0.0001169	0.0001153
1.853	7.8e-06	1.33e-05	0.0001171	0.0001153
1.854	7.805e-06	1.332e-05	0.0001172	0.0001154
1.855	7.811e-06	1.334e-05	0.0001174	0.0001155
1.856	7.812e-06	1.336e-05	0.0001176	0.0001156
1.857	7.811e-06	1.337e-05	0.0001176	0.0001157
1.858	7.821e-06	1.339e-05	0.0001178	0.0001158
1.859	7.824e-06	1.341e-05	0.0001179	0.0001159
1.86	7.829e-06	1.343e-05	0.0001179	0.000116
1.861	7.833e-06	1.345e-05	0.0001181	0.0001161
1.862	7.841e-06	1.347e-05	0.0001183	0.0001161
1.863	7.843e-06	1.349e-05	0.0001185	0.0001162
1.864	7.849e-06	1.352e-05	0.0001188	0.0001163
1.865	7.856e-06	1.353e-05	0.000119	0.0001165
1.866	7.868e-06	1.355e-05	0.0001192	0.0001166
1.867	7.873e-06	1.356e-05	0.0001195	0.0001166
1.868	7.886e-06	1.358e-05	0.0001197	0.0001167
1.869	7.895e-06	1.36e-05	0.0001198	0.0001168
1.87	7.898e-06	1.363e-05	0.0001199	0.0001169
1.871	7.902e-06	1.366e-05	0.00012	0.000117
1.872	7.91e-06	1.368e-05	0.0001201	0.000117
1.873	7.914e-06	1.371e-05	0.0001202	0.0001171
1.874	7.919e-06	1.373e-05	0.0001203	0.0001172
1.875	7.932e-06	1.375e-05	0.0001205	0.0001172
1.876	7.941e-06	1.378e-05	0.0001206	0.0001173
1.877	7.949e-06	1.38e-05	0.0001207	0.0001174
1.878	7.957e-06	1.383e-05	0.0001209	0.0001174
1.879	7.967e-06	1.385e-05	0.000121	0.0001174
1.88	7.98e-06	1.388e-05	0.0001211	0.0001175
1.881	7.988e-06	1.391e-05	0.0001212	0.0001175
1.882	7.997e-06	1.394e-05	0.0001214	0.0001176
1.883	8.007e-06	1.397e-05	0.0001216	0.0001177
1.884	8.025e-06	1.4e-05	0.0001218	0.0001177
1.885	8.042e-06	1.402e-05	0.0001219	0.0001178
1.886	8.06e-06	1.406e-05	0.000122	0.0001179
1.887	8.076e-06	1.409e-05	0.0001222	0.0001179
1.888	8.088e-06	1.413e-05	0.0001224	0.000118
1.889	8.107e-06	1.416e-05	0.0001225	0.000118
1.89	8.124e-06	1.42e-05	0.0001227	0.0001181
1.891	8.137e-06	1.423e-05	0.0001227	0.0001182
1.892	8.156e-06	1.427e-05	0.0001228	0.0001182
1.893	8.171e-06	1.43e-05	0.0001229	0.0001183
1.894	8.194e-06	1.434e-05	0.0001231	0.0001184
1.895	8.211e-06	1.437e-05	0.0001233	0.0001184
1.896	8.236e-06	1.441e-05	0.0001235	0.0001184
1.897	8.254e-06	1.444e-05	0.0001235	0.0001185
1.898	8.275e-06	1.449e-05	0.0001237	0.0001185
1.899	8.297e-06	1.453e-05	0.0001238	0.0001186
1.9	8.321e-06	1.457e-05	0.0001239	0.0001186
1.901	8.342e-06	1.461e-05	0.0001239	0.0001187
1.902	8.374e-06	1.466e-05	0.000124	0.0001188
1.903	8.401e-06	1.47e-05	0.000124	0.0001188
1.904	8.432e-06	1.475e-05	0.000124	0.0001188
1.905	8.466e-06	1.48e-05	0.0001241	0.0001189
1.906	8.502e-06	1.485e-05	0.0001241	0.0001189
1.907	8.535e-06	1.49e-05	0.0001242	0.000119
1.908	8.567e-06	1.495e-05	0.0001244	0.000119
1.909	8.6e-06	1.5e-05	0.0001246	0.0001191
1.91	8.637e-06	1.505e-05	0.0001248	0.0001191
1.911	8.667e-06	1.511e-05	0.0001249	0.0001192
1.912	8.711e-06	1.517e-05	0.000125	0.0001193
1.913	8.747e-06	1.522e-05	0.0001251	0.0001193
1.914	8.781e-06	1.528e-05	0.0001253	0.0001194
1.915	8.817e-06	1.534e-05	0.0001254	0.0001194
1.916	8.863e-06	1.541e-05	0.0001255	0.0001194
1.917	8.902e-06	1.546e-05	0.0001256	0.0001194
1.918	8.949e-06	1.552e-05	0.0001257	0.0001194
1.919	8.99e-06	1.557e-05	0.0001258	0.0001194
1.92	9.034e-06	1.564e-05	0.000126	0.0001195
1.921	9.074e-06	1.57e-05	0.000126	0.0001196
1.922	9.125e-06	1.577e-05	0.0001262	0.0001196
1.923	9.172e-06	1.584e-05	0.0001264	0.0001196
1.924	9.23e-06	1.592e-05	0.0001265	0.0001196
1.925	9.282e-06	1.599e-05	0.0001265	0.0001196
1.926	9.339e-06	1.606e-05	0.0001267	0.0001196
1.927	9.386e-06	1.613e-05	0.0001266	0.0001197
1.928	9.442e-06	1.621e-05	0.0001267	0.0001197
1.929	9.505e-06	1.629e-05	0.0001269	0.0001198
1.93	9.573e-06	1.636e-05	0.000127	0.0001198
1.931	9.634e-06	1.644e-05	0.000127	0.0001198
1.932	9.705e-06	1.652e-05	0.0001271	0.0001198
1.933	9.769e-06	1.659e-05	0.0001271	0.0001198
1.934	9.837e-06	1.668e-05	0.0001271	0.0001198
1.935	9.904e-06	1.676e-05	0.000127	0.0001198
1.936	9.975e-06	1.685e-05	0.0001269	0.0001198
1.937	1.005e-05	1.693e-05	0.000127	0.0001199
1.938	1.013e-05	1.701e-05	0.0001272	0.00012
1.939	1.021e-05	1.711e-05	0.0001273	0.00012
1.94	1.03e-05	1.72e-05	0.0001274	0.00012
1.941	1.038e-05	1.73e-05	0.0001274	0.00012
1.942	1.047e-05	1.74e-05	0.0001275	0.00012
1.943	1.055e-05	1.749e-05	0.0001275	0.00012
1.944	1.064e-05	1.759e-05	0.0001276	0.00012
1.945	1.073e-05	1.768e-05	0.0001278	0.00012
1.946	1.083e-05	1.779e-05	0.0001279	0.00012
1.947	1.092e-05	1.789e-05	0.0001279	0.0001201
1.948	1.103e-05	1.8e-05	0.000128	0.0001201
1.949	1.112e-05	1.81e-05	0.000128	0.00012
1.95	1.121e-05	1.821e-05	0.0001281	0.00012
1.951	1.131e-05	1.833e-05	0.0001281	0.0001201
1.952	1.142e-05	1.845e-05	0.0001281	0.0001201
1.953	1.153e-05	1.856e-05	0.0001282	0.0001201
1.954	1.164e-05	1.867e-05	0.0001282	0.0001201
1.955	1.176e-05	1.879e-05	0.0001282	0.00012
1.956	1.188e-05	1.892e-05	0.0001283	0.00012
1.957	1.199e-05	1.903e-05	0.0001283	0.00012
1.958	1.211e-05	1.915e-05	0.0001284	0.00012
1.959	1.224e-05	1.927e-05	0.0001284	0.0001201
1.96	1.237e-05	1.94e-05	0.0001285	0.0001201
1.961	1.248e-05	1.953e-05	0.0001285	0.0001201
1.962	1.262e-05	1.967e-05	0.0001287	0.0001201
1.963	1.275e-05	1.98e-05	0.0001289	0.00012
1.964	1.289e-05	1.994e-05	0.0001289	0.00012
1.965	1.303e-05	2.007e-05	0.000129	0.00012
1.966	1.317e-05	2.021e-05	0.000129	0.00012
1.967	1.332e-05	2.036e-05	0.000129	0.0001201
1.968	1.347e-05	2.052e-05	0.0001291	0.0001201
1.969	1.361e-05	2.066e-05	0.0001291	0.0001201
1.97	1.376e-05	2.081e-05	0.0001291	0.0001201
1.971	1.391e-05	2.096e-05	0.0001291	0.00012
1.972	1.407e-05	2.112e-05	0.0001292	0.00012
1.973	1.422e-05	2.127e-05	0.0001293	0.00012
1.974	1.438e-05	2.143e-05	0.0001293	0.00012
1.975	1.454e-05	2.158e-05	0.0001293	0.00012
1.976	1.472e-05	2.174e-05	0.0001294	0.00012
1.977	1.489e-05	2.191e-05	0.0001294	0.00012
1.978	1.507e-05	2.208e-05	0.0001295	0.00012
1.979	1.525e-05	2.224e-05	0.0001295	0.00012
1.98	1.544e-05	2.24e-05	0.0001295	0.00012
1.981	1.561e-05	2.257e-05	0.0001294	0.00012
1.982	1.58e-05	2.274e-05	0.0001295	0.00012
1.983	1.599e-05	2.291e-05	0.0001295	0.00012
1.984	1.618e-05	2.31e-05	0.0001295	0.00012
1.985	1.637e-05	2.329e-05	0.0001296	0.00012
1.986	1.657e-05	2.348e-05	0.0001298	0.00012
1.987	1.677e-05	2.365e-05	0.0001298	0.00012
1.988	1.698e-05	2.384e-05	0.00013	0.00012
1.989	1.718e-05	2.401e-05	0.0001298	0.00012
1.99	1.738e-05	2.421e-05	0.0001298	0.00012
1.991	1.758e-05	2.44e-05	0.0001297	0.00012
1.992	1.778e-05	2.46e-05	0.0001296	0.0001199
1.993	1.798e-05	2.48e-05	0.0001295	0.0001199
1.994	1.82e-05	2.499e-05	0.0001296	0.0001199
1.995	1.842e-05	2.52e-05	0.0001297	0.0001198
1.996	1.865e-05	2.54e-05	0.0001299	0.0001198
1.997	1.888e-05	2.56e-05	0.00013	0.0001198
[truncated: 4,003 more rows]

## Sheet: Fig. 2c
Potential/V (versus SCE)	Current/A	Potential/V (versus SCE)	Current/A	Potential/V (versus SCE)	Current/A	Current/A
	2a		2a + Ni/(R,R)-L9		2a + quinuclidine	2a + quinuclidine + Ni/(R,R)-L9
0	-3.913e-07	0	-1.057e-06	0	-1.148e-06	-1.337e-06
0.001	-3.651e-07	0.001	-1.036e-06	0.001	-1.098e-06	-1.296e-06
0.002	-3.512e-07	0.002	-1.024e-06	0.002	-1.067e-06	-1.269e-06
0.003	-3.452e-07	0.003	-1.016e-06	0.003	-1.05e-06	-1.252e-06
0.004	-3.365e-07	0.004	-1.008e-06	0.004	-1.031e-06	-1.234e-06
0.005	-3.315e-07	0.005	-1.001e-06	0.005	-1.017e-06	-1.22e-06
0.006	-3.239e-07	0.006	-9.924e-07	0.006	-1.001e-06	-1.205e-06
0.007	-3.212e-07	0.007	-9.852e-07	0.007	-9.883e-07	-1.193e-06
0.008	-3.145e-07	0.008	-9.778e-07	0.008	-9.732e-07	-1.178e-06
0.009	-3.119e-07	0.009	-9.708e-07	0.009	-9.627e-07	-1.166e-06
0.01	-3.062e-07	0.01	-9.651e-07	0.01	-9.471e-07	-1.154e-06
0.011	-3.043e-07	0.011	-9.588e-07	0.011	-9.36e-07	-1.141e-06
0.012	-2.977e-07	0.012	-9.525e-07	0.012	-9.225e-07	-1.128e-06
0.013	-2.957e-07	0.013	-9.448e-07	0.013	-9.143e-07	-1.118e-06
0.014	-2.897e-07	0.014	-9.39e-07	0.014	-9.002e-07	-1.106e-06
0.015	-2.864e-07	0.015	-9.326e-07	0.015	-8.927e-07	-1.096e-06
0.016	-2.811e-07	0.016	-9.264e-07	0.016	-8.798e-07	-1.085e-06
0.017	-2.803e-07	0.017	-9.211e-07	0.017	-8.721e-07	-1.076e-06
0.018	-2.746e-07	0.018	-9.154e-07	0.018	-8.599e-07	-1.065e-06
0.019	-2.729e-07	0.019	-9.1e-07	0.019	-8.521e-07	-1.055e-06
0.02	-2.678e-07	0.02	-9.035e-07	0.02	-8.417e-07	-1.045e-06
0.021	-2.662e-07	0.021	-8.991e-07	0.021	-8.336e-07	-1.036e-06
0.022	-2.608e-07	0.022	-8.931e-07	0.022	-8.236e-07	-1.027e-06
0.023	-2.587e-07	0.023	-8.881e-07	0.023	-8.166e-07	-1.018e-06
0.024	-2.544e-07	0.024	-8.824e-07	0.024	-8.056e-07	-1.006e-06
0.025	-2.528e-07	0.025	-8.777e-07	0.025	-7.996e-07	-9.997e-07
0.026	-2.482e-07	0.026	-8.719e-07	0.026	-7.897e-07	-9.895e-07
0.027	-2.469e-07	0.027	-8.666e-07	0.027	-7.84e-07	-9.811e-07
0.028	-2.42e-07	0.028	-8.614e-07	0.028	-7.719e-07	-9.714e-07
0.029	-2.426e-07	0.029	-8.568e-07	0.029	-7.665e-07	-9.645e-07
0.03	-2.374e-07	0.03	-8.507e-07	0.03	-7.576e-07	-9.549e-07
0.031	-2.372e-07	0.031	-8.462e-07	0.031	-7.502e-07	-9.481e-07
0.032	-2.327e-07	0.032	-8.396e-07	0.032	-7.412e-07	-9.389e-07
0.033	-2.297e-07	0.033	-8.358e-07	0.033	-7.35e-07	-9.327e-07
0.034	-2.255e-07	0.034	-8.305e-07	0.034	-7.266e-07	-9.232e-07
0.035	-2.241e-07	0.035	-8.27e-07	0.035	-7.22e-07	-9.17e-07
0.036	-2.212e-07	0.036	-8.206e-07	0.036	-7.106e-07	-9.086e-07
0.037	-2.208e-07	0.037	-8.163e-07	0.037	-7.076e-07	-9.026e-07
0.038	-2.151e-07	0.038	-8.097e-07	0.038	-6.97e-07	-8.941e-07
0.039	-2.142e-07	0.039	-8.061e-07	0.039	-6.929e-07	-8.883e-07
0.04	-2.109e-07	0.04	-7.996e-07	0.04	-6.843e-07	-8.806e-07
0.041	-2.094e-07	0.041	-7.964e-07	0.041	-6.794e-07	-8.748e-07
0.042	-2.049e-07	0.042	-7.891e-07	0.042	-6.707e-07	-8.667e-07
0.043	-2.055e-07	0.043	-7.866e-07	0.043	-6.664e-07	-8.598e-07
0.044	-2.002e-07	0.044	-7.81e-07	0.044	-6.603e-07	-8.527e-07
0.045	-2.005e-07	0.045	-7.776e-07	0.045	-6.556e-07	-8.47e-07
0.046	-1.945e-07	0.046	-7.73e-07	0.046	-6.475e-07	-8.405e-07
0.047	-1.958e-07	0.047	-7.672e-07	0.047	-6.436e-07	-8.342e-07
0.048	-1.918e-07	0.048	-7.629e-07	0.048	-6.363e-07	-8.267e-07
0.049	-1.913e-07	0.049	-7.585e-07	0.049	-6.334e-07	-8.216e-07
0.05	-1.866e-07	0.05	-7.523e-07	0.05	-6.248e-07	-8.149e-07
0.051	-1.855e-07	0.051	-7.493e-07	0.051	-6.232e-07	-8.089e-07
0.052	-1.823e-07	0.052	-7.439e-07	0.052	-6.15e-07	-8.019e-07
0.053	-1.812e-07	0.053	-7.403e-07	0.053	-6.114e-07	-7.953e-07
0.054	-1.788e-07	0.054	-7.345e-07	0.054	-6.048e-07	-7.893e-07
0.055	-1.782e-07	0.055	-7.298e-07	0.055	-6.008e-07	-7.843e-07
0.056	-1.764e-07	0.056	-7.253e-07	0.056	-5.944e-07	-7.784e-07
0.057	-1.743e-07	0.057	-7.216e-07	0.057	-5.914e-07	-7.712e-07
0.058	-1.7e-07	0.058	-7.169e-07	0.058	-5.841e-07	-7.654e-07
0.059	-1.688e-07	0.059	-7.132e-07	0.059	-5.811e-07	-7.61e-07
0.06	-1.644e-07	0.06	-7.078e-07	0.06	-5.743e-07	-7.531e-07
0.061	-1.658e-07	0.061	-7.062e-07	0.061	-5.729e-07	-7.494e-07
0.062	-1.614e-07	0.062	-6.999e-07	0.062	-5.656e-07	-7.417e-07
0.063	-1.615e-07	0.063	-6.953e-07	0.063	-5.623e-07	-7.371e-07
0.064	-1.563e-07	0.064	-6.917e-07	0.064	-5.562e-07	-7.308e-07
0.065	-1.564e-07	0.065	-6.881e-07	0.065	-5.528e-07	-7.271e-07
0.066	-1.536e-07	0.066	-6.833e-07	0.066	-5.468e-07	-7.194e-07
0.067	-1.534e-07	0.067	-6.792e-07	0.067	-5.436e-07	-7.168e-07
0.068	-1.49e-07	0.068	-6.754e-07	0.068	-5.373e-07	-7.093e-07
0.069	-1.493e-07	0.069	-6.721e-07	0.069	-5.34e-07	-7.056e-07
0.07	-1.461e-07	0.07	-6.684e-07	0.07	-5.283e-07	-6.982e-07
0.071	-1.443e-07	0.071	-6.653e-07	0.071	-5.264e-07	-6.94e-07
0.072	-1.422e-07	0.072	-6.597e-07	0.072	-5.201e-07	-6.89e-07
0.073	-1.413e-07	0.073	-6.575e-07	0.073	-5.171e-07	-6.849e-07
0.074	-1.38e-07	0.074	-6.524e-07	0.074	-5.114e-07	-6.792e-07
0.075	-1.386e-07	0.075	-6.499e-07	0.075	-5.098e-07	-6.749e-07
0.076	-1.353e-07	0.076	-6.449e-07	0.076	-5.014e-07	-6.69e-07
0.077	-1.348e-07	0.077	-6.424e-07	0.077	-5e-07	-6.656e-07
0.078	-1.304e-07	0.078	-6.378e-07	0.078	-4.961e-07	-6.608e-07
0.079	-1.319e-07	0.079	-6.353e-07	0.079	-4.923e-07	-6.566e-07
0.08	-1.284e-07	0.08	-6.3e-07	0.08	-4.866e-07	-6.511e-07
0.081	-1.287e-07	0.081	-6.287e-07	0.081	-4.84e-07	-6.484e-07
0.082	-1.253e-07	0.082	-6.241e-07	0.082	-4.783e-07	-6.43e-07
0.083	-1.241e-07	0.083	-6.206e-07	0.083	-4.759e-07	-6.382e-07
0.084	-1.216e-07	0.084	-6.161e-07	0.084	-4.708e-07	-6.34e-07
0.085	-1.214e-07	0.085	-6.142e-07	0.085	-4.703e-07	-6.318e-07
0.086	-1.184e-07	0.086	-6.104e-07	0.086	-4.622e-07	-6.264e-07
0.087	-1.187e-07	0.087	-6.074e-07	0.087	-4.608e-07	-6.234e-07
0.088	-1.136e-07	0.088	-6.025e-07	0.088	-4.563e-07	-6.188e-07
0.089	-1.148e-07	0.089	-6.008e-07	0.089	-4.548e-07	-6.141e-07
0.09	-1.117e-07	0.09	-5.96e-07	0.09	-4.478e-07	-6.097e-07
0.091	-1.116e-07	0.091	-5.94e-07	0.091	-4.468e-07	-6.072e-07
0.092	-1.084e-07	0.092	-5.902e-07	0.092	-4.41e-07	-6.027e-07
0.093	-1.084e-07	0.093	-5.873e-07	0.093	-4.39e-07	-5.988e-07
0.094	-1.042e-07	0.094	-5.837e-07	0.094	-4.343e-07	-5.945e-07
0.095	-1.052e-07	0.095	-5.798e-07	0.095	-4.329e-07	-5.911e-07
0.096	-1.015e-07	0.096	-5.776e-07	0.096	-4.275e-07	-5.865e-07
0.097	-1.023e-07	0.097	-5.738e-07	0.097	-4.262e-07	-5.83e-07
0.098	-9.861e-08	0.098	-5.71e-07	0.098	-4.199e-07	-5.79e-07
0.099	-9.861e-08	0.099	-5.669e-07	0.099	-4.198e-07	-5.766e-07
0.1	-9.566e-08	0.1	-5.638e-07	0.1	-4.131e-07	-5.721e-07
0.101	-9.507e-08	0.101	-5.616e-07	0.101	-4.112e-07	-5.689e-07
0.102	-9.271e-08	0.102	-5.571e-07	0.102	-4.065e-07	-5.641e-07
0.103	-9.419e-08	0.103	-5.54e-07	0.103	-4.058e-07	-5.609e-07
0.104	-9.055e-08	0.104	-5.516e-07	0.104	-3.993e-07	-5.559e-07
0.105	-9.124e-08	0.105	-5.485e-07	0.105	-3.993e-07	-5.527e-07
0.106	-8.829e-08	0.106	-5.448e-07	0.106	-3.934e-07	-5.488e-07
0.107	-8.652e-08	0.107	-5.42e-07	0.107	-3.931e-07	-5.455e-07
0.108	-8.435e-08	0.108	-5.386e-07	0.108	-3.879e-07	-5.408e-07
0.109	-8.415e-08	0.109	-5.361e-07	0.109	-3.865e-07	-5.402e-07
0.11	-8.12e-08	0.11	-5.32e-07	0.11	-3.813e-07	-5.335e-07
0.111	-8.229e-08	0.111	-5.283e-07	0.111	-3.804e-07	-5.319e-07
0.112	-7.776e-08	0.112	-5.265e-07	0.112	-3.759e-07	-5.28e-07
0.113	-7.855e-08	0.113	-5.232e-07	0.113	-3.759e-07	-5.258e-07
0.114	-7.697e-08	0.114	-5.198e-07	0.114	-3.694e-07	-5.218e-07
0.115	-7.619e-08	0.115	-5.165e-07	0.115	-3.692e-07	-5.177e-07
0.116	-7.186e-08	0.116	-5.131e-07	0.116	-3.633e-07	-5.139e-07
0.117	-7.343e-08	0.117	-5.119e-07	0.117	-3.633e-07	-5.114e-07
0.118	-6.901e-08	0.118	-5.07e-07	0.118	-3.579e-07	-5.068e-07
0.119	-7.068e-08	0.119	-5.044e-07	0.119	-3.563e-07	-5.055e-07
0.12	-6.645e-08	0.12	-5.019e-07	0.12	-3.53e-07	-5.011e-07
0.121	-6.724e-08	0.121	-4.989e-07	0.121	-3.521e-07	-4.98e-07
0.122	-6.468e-08	0.122	-4.964e-07	0.122	-3.466e-07	-4.947e-07
0.123	-6.517e-08	0.123	-4.947e-07	0.123	-3.457e-07	-4.919e-07
0.124	-6.261e-08	0.124	-4.91e-07	0.124	-3.419e-07	-4.87e-07
0.125	-6.301e-08	0.125	-4.881e-07	0.125	-3.419e-07	-4.862e-07
0.126	-5.868e-08	0.126	-4.85e-07	0.126	-3.359e-07	-4.813e-07
0.127	-6.006e-08	0.127	-4.824e-07	0.127	-3.358e-07	-4.789e-07
0.128	-5.671e-08	0.128	-4.783e-07	0.128	-3.301e-07	-4.746e-07
0.129	-5.75e-08	0.129	-4.763e-07	0.129	-3.301e-07	-4.736e-07
0.13	-5.248e-08	0.13	-4.737e-07	0.13	-3.255e-07	-4.693e-07
0.131	-5.396e-08	0.131	-4.72e-07	0.131	-3.264e-07	-4.674e-07
0.132	-5.002e-08	0.132	-4.68e-07	0.132	-3.203e-07	-4.627e-07
0.133	-5.111e-08	0.133	-4.663e-07	0.133	-3.182e-07	-4.617e-07
0.134	-4.757e-08	0.134	-4.624e-07	0.134	-3.147e-07	-4.584e-07
0.135	-4.806e-08	0.135	-4.607e-07	0.135	-3.144e-07	-4.542e-07
0.136	-4.501e-08	0.136	-4.57e-07	0.136	-3.098e-07	-4.519e-07
0.137	-4.589e-08	0.137	-4.548e-07	0.137	-3.09e-07	-4.484e-07
0.138	-4.206e-08	0.138	-4.528e-07	0.138	-3.042e-07	-4.459e-07
0.139	-4.206e-08	0.139	-4.503e-07	0.139	-3.042e-07	-4.434e-07
0.14	-3.989e-08	0.14	-4.46e-07	0.14	-2.981e-07	-4.402e-07
0.141	-3.97e-08	0.141	-4.443e-07	0.141	-2.992e-07	-4.373e-07
0.142	-3.684e-08	0.142	-4.416e-07	0.142	-2.941e-07	-4.341e-07
0.143	-3.704e-08	0.143	-4.388e-07	0.143	-2.932e-07	-4.32e-07
0.144	-3.507e-08	0.144	-4.361e-07	0.144	-2.885e-07	-4.291e-07
0.145	-3.498e-08	0.145	-4.335e-07	0.145	-2.885e-07	-4.274e-07
0.146	-3.222e-08	0.146	-4.306e-07	0.146	-2.84e-07	-4.224e-07
0.147	-3.35e-08	0.147	-4.286e-07	0.147	-2.839e-07	-4.222e-07
0.148	-2.907e-08	0.148	-4.258e-07	0.148	-2.79e-07	-4.169e-07
0.149	-2.996e-08	0.149	-4.244e-07	0.149	-2.791e-07	-4.168e-07
0.15	-2.691e-08	0.15	-4.208e-07	0.15	-2.725e-07	-4.129e-07
0.151	-2.789e-08	0.151	-4.189e-07	0.151	-2.732e-07	-4.105e-07
0.152	-2.347e-08	0.152	-4.166e-07	0.152	-2.691e-07	-4.072e-07
0.153	-2.494e-08	0.153	-4.137e-07	0.153	-2.685e-07	-4.071e-07
0.154	-2.239e-08	0.154	-4.11e-07	0.154	-2.641e-07	-4.019e-07
0.155	-2.199e-08	0.155	-4.091e-07	0.155	-2.641e-07	-4.011e-07
0.156	-1.865e-08	0.156	-4.06e-07	0.156	-2.599e-07	-3.973e-07
0.157	-1.963e-08	0.157	-4.046e-07	0.157	-2.594e-07	-3.95e-07
0.158	-1.786e-08	0.158	-4.009e-07	0.158	-2.543e-07	-3.929e-07
0.159	-1.707e-08	0.159	-3.989e-07	0.159	-2.536e-07	-3.906e-07
0.16	-1.304e-08	0.16	-3.964e-07	0.16	-2.499e-07	-3.865e-07
0.161	-1.422e-08	0.161	-3.959e-07	0.161	-2.498e-07	-3.867e-07
0.162	-1.157e-08	0.162	-3.907e-07	0.162	-2.46e-07	-3.834e-07
0.163	-1.334e-08	0.163	-3.9e-07	0.163	-2.46e-07	-3.81e-07
0.164	-9.206e-09	0.164	-3.865e-07	0.164	-2.406e-07	-3.782e-07
0.165	-9.895e-09	0.165	-3.855e-07	0.165	-2.415e-07	-3.77e-07
0.166	-7.042e-09	0.166	-3.816e-07	0.166	-2.367e-07	-3.726e-07
0.167	-7.436e-09	0.167	-3.791e-07	0.167	-2.362e-07	-3.72e-07
0.168	-3.502e-09	0.168	-3.763e-07	0.168	-2.326e-07	-3.685e-07
0.169	-4.092e-09	0.169	-3.76e-07	0.169	-2.318e-07	-3.67e-07
0.17	-8.459e-10	0.17	-3.736e-07	0.17	-2.271e-07	-3.648e-07
0.171	-1.239e-09	0.171	-3.718e-07	0.171	-2.279e-07	-3.618e-07
0.172	1.22e-09	0.172	-3.677e-07	0.172	-2.226e-07	-3.598e-07
0.173	-1.574e-10	0.173	-3.674e-07	0.173	-2.215e-07	-3.578e-07
0.174	2.99e-09	0.174	-3.638e-07	0.174	-2.184e-07	-3.553e-07
0.175	1.613e-09	0.175	-3.631e-07	0.175	-2.184e-07	-3.542e-07
0.176	4.859e-09	0.176	-3.596e-07	0.176	-2.144e-07	-3.506e-07
0.177	4.072e-09	0.177	-3.579e-07	0.177	-2.139e-07	-3.49e-07
0.178	8.203e-09	0.178	-3.563e-07	0.178	-2.102e-07	-3.461e-07
0.179	6.924e-09	0.179	-3.54e-07	0.179	-2.104e-07	-3.45e-07
0.18	1.056e-08	0.18	-3.509e-07	0.18	-2.057e-07	-3.403e-07
0.181	1.027e-08	0.181	-3.489e-07	0.181	-2.068e-07	-3.398e-07
0.182	1.361e-08	0.182	-3.463e-07	0.182	-2.027e-07	-3.365e-07
0.183	1.273e-08	0.183	-3.451e-07	0.183	-2.028e-07	-3.356e-07
0.184	1.558e-08	0.184	-3.421e-07	0.184	-1.978e-07	-3.327e-07
0.185	1.41e-08	0.185	-3.412e-07	0.185	-1.972e-07	-3.321e-07
0.186	1.755e-08	0.186	-3.384e-07	0.186	-1.939e-07	-3.299e-07
0.187	1.617e-08	0.187	-3.366e-07	0.187	-1.941e-07	-3.272e-07
0.188	1.912e-08	0.188	-3.347e-07	0.188	-1.9e-07	-3.241e-07
0.189	1.706e-08	0.189	-3.331e-07	0.189	-1.902e-07	-3.228e-07
0.19	2.256e-08	0.19	-3.307e-07	0.19	-1.862e-07	-3.203e-07
0.191	2.158e-08	0.191	-3.277e-07	0.191	-1.86e-07	-3.184e-07
0.192	2.424e-08	0.192	-3.264e-07	0.192	-1.807e-07	-3.156e-07
0.193	2.414e-08	0.193	-3.235e-07	0.193	-1.815e-07	-3.145e-07
0.194	2.679e-08	0.194	-3.223e-07	0.194	-1.775e-07	-3.124e-07
0.195	2.581e-08	0.195	-3.211e-07	0.195	-1.774e-07	-3.099e-07
0.196	3.053e-08	0.196	-3.176e-07	0.196	-1.73e-07	-3.07e-07
0.197	2.905e-08	0.197	-3.16e-07	0.197	-1.743e-07	-3.064e-07
0.198	3.122e-08	0.198	-3.137e-07	0.198	-1.693e-07	-3.028e-07
0.199	3.033e-08	0.199	-3.122e-07	0.199	-1.705e-07	-3.02e-07
0.2	3.319e-08	0.2	-3.098e-07	0.2	-1.658e-07	-2.992e-07
0.201	3.269e-08	0.201	-3.08e-07	0.201	-1.659e-07	-2.969e-07
0.202	3.614e-08	0.202	-3.047e-07	0.202	-1.618e-07	-2.942e-07
0.203	3.564e-08	0.203	-3.048e-07	0.203	-1.628e-07	-2.939e-07
0.204	3.732e-08	0.204	-3.02e-07	0.204	-1.581e-07	-2.908e-07
0.205	3.781e-08	0.205	-2.992e-07	0.205	-1.581e-07	-2.895e-07
0.206	4.145e-08	0.206	-2.959e-07	0.206	-1.557e-07	-2.86e-07
0.207	4.115e-08	0.207	-2.954e-07	0.207	-1.532e-07	-2.849e-07
0.208	4.322e-08	0.208	-2.933e-07	0.208	-1.499e-07	-2.822e-07
0.209	4.233e-08	0.209	-2.926e-07	0.209	-1.514e-07	-2.809e-07
0.21	4.646e-08	0.21	-2.902e-07	0.21	-1.472e-07	-2.78e-07
0.211	4.43e-08	0.211	-2.868e-07	0.211	-1.466e-07	-2.776e-07
0.212	4.774e-08	0.212	-2.85e-07	0.212	-1.426e-07	-2.741e-07
0.213	4.676e-08	0.213	-2.825e-07	0.213	-1.432e-07	-2.735e-07
0.214	4.912e-08	0.214	-2.807e-07	0.214	-1.399e-07	-2.71e-07
0.215	4.902e-08	0.215	-2.789e-07	0.215	-1.392e-07	-2.693e-07
0.216	5.266e-08	0.216	-2.758e-07	0.216	-1.36e-07	-2.666e-07
0.217	5.217e-08	0.217	-2.749e-07	0.217	-1.377e-07	-2.656e-07
0.218	5.374e-08	0.218	-2.73e-07	0.218	-1.323e-07	-2.626e-07
0.219	5.345e-08	0.219	-2.72e-07	0.219	-1.33e-07	-2.617e-07
0.22	5.699e-08	0.22	-2.689e-07	0.22	-1.286e-07	-2.576e-07
0.221	5.591e-08	0.221	-2.679e-07	0.221	-1.296e-07	-2.576e-07
0.222	5.886e-08	0.222	-2.655e-07	0.222	-1.256e-07	-2.539e-07
0.223	5.748e-08	0.223	-2.635e-07	0.223	-1.26e-07	-2.55e-07
0.224	6.092e-08	0.224	-2.613e-07	0.224	-1.216e-07	-2.507e-07
0.225	5.955e-08	0.225	-2.591e-07	0.225	-1.224e-07	-2.514e-07
0.226	6.141e-08	0.226	-2.575e-07	0.226	-1.192e-07	-2.485e-07
0.227	6.141e-08	0.227	-2.563e-07	0.227	-1.194e-07	-2.476e-07
0.228	6.594e-08	0.228	-2.536e-07	0.228	-1.154e-07	-2.442e-07
0.229	6.368e-08	0.229	-2.533e-07	0.229	-1.164e-07	-2.443e-07
0.23	6.8e-08	0.23	-2.498e-07	0.23	-1.135e-07	-2.406e-07
0.231	6.594e-08	0.231	-2.491e-07	0.231	-1.134e-07	-2.402e-07
0.232	6.938e-08	0.232	-2.476e-07	0.232	-1.1e-07	-2.368e-07
0.233	6.83e-08	0.233	-2.449e-07	0.233	-1.096e-07	-2.359e-07
0.234	7.184e-08	0.234	-2.425e-07	0.234	-1.06e-07	-2.341e-07
0.235	7.086e-08	0.235	-2.407e-07	0.235	-1.064e-07	-2.326e-07
0.236	7.391e-08	0.236	-2.394e-07	0.236	-1.03e-07	-2.299e-07
0.237	7.164e-08	0.237	-2.376e-07	0.237	-1.024e-07	-2.29e-07
0.238	7.361e-08	0.238	-2.355e-07	0.238	-1.006e-07	-2.274e-07
0.239	7.459e-08	0.239	-2.328e-07	0.239	-1.004e-07	-2.255e-07
0.24	7.735e-08	0.24	-2.33e-07	0.24	-9.674e-08	-2.237e-07
0.241	7.617e-08	0.241	-2.311e-07	0.241	-9.674e-08	-2.219e-07
0.242	7.932e-08	0.242	-2.284e-07	0.242	-9.36e-08	-2.202e-07
0.243	7.794e-08	0.243	-2.277e-07	0.243	-9.36e-08	-2.185e-07
0.244	8.079e-08	0.244	-2.242e-07	0.244	-8.996e-08	-2.158e-07
0.245	8.079e-08	0.245	-2.249e-07	0.245	-9.114e-08	-2.153e-07
0.246	8.443e-08	0.246	-2.214e-07	0.246	-8.829e-08	-2.126e-07
0.247	8.354e-08	0.247	-2.207e-07	0.247	-8.809e-08	-2.139e-07
0.248	8.492e-08	0.248	-2.167e-07	0.248	-8.406e-08	-2.101e-07
0.249	8.394e-08	0.249	-2.168e-07	0.249	-8.435e-08	-2.082e-07
0.25	8.856e-08	0.25	-2.151e-07	0.25	-8.081e-08	-2.062e-07
0.251	8.6e-08	0.251	-2.138e-07	0.251	-8.091e-08	-2.063e-07
0.252	9.033e-08	0.252	-2.113e-07	0.252	-7.727e-08	-2.032e-07
0.253	8.846e-08	0.253	-2.108e-07	0.253	-7.924e-08	-2.017e-07
0.254	9.102e-08	0.254	-2.085e-07	0.254	-7.452e-08	-1.984e-07
0.255	9.102e-08	0.255	-2.075e-07	0.255	-7.501e-08	-1.99e-07
0.256	9.387e-08	0.256	-2.053e-07	0.256	-7.127e-08	-1.966e-07
0.257	9.348e-08	0.257	-2.044e-07	0.257	-7.186e-08	-1.955e-07
0.258	9.682e-08	0.258	-2.021e-07	0.258	-6.724e-08	-1.928e-07
0.259	9.427e-08	0.259	-2.014e-07	0.259	-6.793e-08	-1.922e-07
0.26	9.712e-08	0.26	-1.986e-07	0.26	-6.468e-08	-1.895e-07
0.261	9.692e-08	0.261	-1.983e-07	0.261	-6.596e-08	-1.89e-07
0.262	1.003e-07	0.262	-1.951e-07	0.262	-6.114e-08	-1.872e-07
0.263	9.899e-08	0.263	-1.946e-07	0.263	-6.301e-08	-1.859e-07
0.264	1.01e-07	0.264	-1.921e-07	0.264	-5.927e-08	-1.831e-07
0.265	1.004e-07	0.265	-1.91e-07	0.265	-6.025e-08	-1.824e-07
0.266	1.04e-07	0.266	-1.885e-07	0.266	-5.514e-08	-1.796e-07
0.267	1.023e-07	0.267	-1.88e-07	0.267	-5.671e-08	-1.803e-07
0.268	1.069e-07	0.268	-1.866e-07	0.268	-5.189e-08	-1.761e-07
0.269	1.052e-07	0.269	-1.834e-07	0.269	-5.298e-08	-1.755e-07
0.27	1.076e-07	0.27	-1.817e-07	0.27	-4.963e-08	-1.733e-07
0.271	1.07e-07	0.271	-1.811e-07	0.271	-4.973e-08	-1.735e-07
0.272	1.096e-07	0.272	-1.788e-07	0.272	-4.619e-08	-1.704e-07
0.273	1.073e-07	0.273	-1.781e-07	0.273	-4.717e-08	-1.707e-07
0.274	1.103e-07	0.274	-1.752e-07	0.274	-4.442e-08	-1.675e-07
0.275	1.085e-07	0.275	-1.751e-07	0.275	-4.461e-08	-1.679e-07
0.276	1.135e-07	0.276	-1.739e-07	0.276	-4.107e-08	-1.647e-07
0.277	1.109e-07	0.277	-1.72e-07	0.277	-4.068e-08	-1.647e-07
0.278	1.146e-07	0.278	-1.702e-07	0.278	-3.734e-08	-1.621e-07
0.279	1.143e-07	0.279	-1.683e-07	0.279	-3.694e-08	-1.623e-07
0.28	1.151e-07	0.28	-1.66e-07	0.28	-3.33e-08	-1.595e-07
0.281	1.155e-07	0.281	-1.658e-07	0.281	-3.517e-08	-1.586e-07
0.282	1.173e-07	0.282	-1.638e-07	0.282	-3.104e-08	-1.558e-07
0.283	1.16e-07	0.283	-1.621e-07	0.283	-3.262e-08	-1.549e-07
0.284	1.202e-07	0.284	-1.594e-07	0.284	-2.78e-08	-1.534e-07
0.285	1.187e-07	0.285	-1.596e-07	0.285	-2.848e-08	-1.524e-07
0.286	1.222e-07	0.286	-1.575e-07	0.286	-2.534e-08	-1.516e-07
0.287	1.21e-07	0.287	-1.565e-07	0.287	-2.524e-08	-1.501e-07
0.288	1.233e-07	0.288	-1.546e-07	0.288	-2.199e-08	-1.475e-07
0.289	1.224e-07	0.289	-1.542e-07	0.289	-2.327e-08	-1.47e-07
0.29	1.253e-07	0.29	-1.517e-07	0.29	-1.924e-08	-1.448e-07
0.291	1.228e-07	0.291	-1.503e-07	0.291	-1.963e-08	-1.436e-07
0.292	1.264e-07	0.292	-1.478e-07	0.292	-1.589e-08	-1.419e-07
0.293	1.257e-07	0.293	-1.474e-07	0.293	-1.796e-08	-1.423e-07
0.294	1.296e-07	0.294	-1.451e-07	0.294	-1.334e-08	-1.387e-07
0.295	1.276e-07	0.295	-1.451e-07	0.295	-1.442e-08	-1.39e-07
0.296	1.296e-07	0.296	-1.424e-07	0.296	-1.088e-08	-1.363e-07
0.297	1.29e-07	0.297	-1.411e-07	0.297	-1.147e-08	-1.356e-07
0.298	1.322e-07	0.298	-1.404e-07	0.298	-7.338e-09	-1.333e-07
0.299	1.318e-07	0.299	-1.393e-07	0.299	-6.846e-09	-1.341e-07
0.3	1.343e-07	0.3	-1.379e-07	0.3	-3.108e-09	-1.307e-07
0.301	1.328e-07	0.301	-1.37e-07	0.301	-4.583e-09	-1.292e-07
0.302	1.36e-07	0.302	-1.345e-07	0.302	-2.125e-09	-1.275e-07
0.303	1.346e-07	0.303	-1.325e-07	0.303	-2.518e-09	-1.279e-07
0.304	1.378e-07	0.304	-1.314e-07	0.304	5.311e-10	-1.254e-07
0.305	1.358e-07	0.305	-1.298e-07	0.305	3.344e-10	-1.256e-07
0.306	1.388e-07	0.306	-1.274e-07	0.306	2.892e-09	-1.231e-07
0.307	1.367e-07	0.307	-1.275e-07	0.307	2.793e-09	-1.211e-07
0.308	1.394e-07	0.308	-1.25e-07	0.308	8.105e-09	-1.2e-07
0.309	1.394e-07	0.309	-1.246e-07	0.309	6.433e-09	-1.204e-07
0.31	1.431e-07	0.31	-1.234e-07	0.31	1.194e-08	-1.163e-07
0.311	1.409e-07	0.311	-1.212e-07	0.311	8.4e-09	-1.161e-07
0.312	1.431e-07	0.312	-1.206e-07	0.312	1.351e-08	-1.135e-07
0.313	1.428e-07	0.313	-1.205e-07	0.313	1.233e-08	-1.138e-07
0.314	1.457e-07	0.314	-1.186e-07	0.314	1.519e-08	-1.117e-07
0.315	1.446e-07	0.315	-1.168e-07	0.315	1.43e-08	-1.115e-07
0.316	1.465e-07	0.316	-1.153e-07	0.316	1.843e-08	-1.078e-07
0.317	1.455e-07	0.317	-1.149e-07	0.317	1.755e-08	-1.093e-07
0.318	1.485e-07	0.318	-1.123e-07	0.318	2.158e-08	-1.058e-07
0.319	1.469e-07	0.319	-1.131e-07	0.319	2.05e-08	-1.062e-07
0.32	1.504e-07	0.32	-1.101e-07	0.32	2.473e-08	-1.032e-07
0.321	1.489e-07	0.321	-1.093e-07	0.321	2.365e-08	-1.032e-07
0.322	1.519e-07	0.322	-1.084e-07	0.322	2.748e-08	-1.016e-07
0.323	1.491e-07	0.323	-1.057e-07	0.323	2.591e-08	-1.015e-07
0.324	1.53e-07	0.324	-1.059e-07	0.324	3.004e-08	-9.851e-08
0.325	1.513e-07	0.325	-1.046e-07	0.325	2.866e-08	-9.881e-08
0.326	1.544e-07	0.326	-1.024e-07	0.326	3.269e-08	-9.615e-08
0.327	1.54e-07	0.327	-1.014e-07	0.327	3.21e-08	-9.507e-08
0.328	1.564e-07	0.328	-1.001e-07	0.328	3.437e-08	-9.389e-08
0.329	1.562e-07	0.329	-9.92e-08	0.329	3.476e-08	-9.438e-08
0.33	1.575e-07	0.33	-9.635e-08	0.33	3.899e-08	-9.143e-08
0.331	1.567e-07	0.331	-9.625e-08	0.331	3.751e-08	-9.192e-08
0.332	1.584e-07	0.332	-9.478e-08	0.332	4.066e-08	-8.937e-08
0.333	1.574e-07	0.333	-9.389e-08	0.333	4.076e-08	-8.858e-08
0.334	1.596e-07	0.334	-9.202e-08	0.334	4.41e-08	-8.622e-08
0.335	1.589e-07	0.335	-9.025e-08	0.335	4.214e-08	-8.642e-08
0.336	1.615e-07	0.336	-8.976e-08	0.336	4.607e-08	-8.474e-08
0.337	1.616e-07	0.337	-8.878e-08	0.337	4.519e-08	-8.425e-08
0.338	1.629e-07	0.338	-8.671e-08	0.338	4.804e-08	-8.101e-08
0.339	1.611e-07	0.339	-8.533e-08	0.339	4.843e-08	-8.091e-08
0.34	1.654e-07	0.34	-8.494e-08	0.34	5.069e-08	-7.786e-08
0.341	1.637e-07	0.341	-8.366e-08	0.341	5.04e-08	-7.884e-08
0.342	1.664e-07	0.342	-8.13e-08	0.342	5.463e-08	-7.619e-08
0.343	1.666e-07	0.343	-8.081e-08	0.343	5.276e-08	-7.56e-08
0.344	1.678e-07	0.344	-7.943e-08	0.344	5.827e-08	-7.501e-08
0.345	1.651e-07	0.345	-7.894e-08	0.345	5.581e-08	-7.373e-08
0.346	1.692e-07	0.346	-7.658e-08	0.346	6.004e-08	-7.107e-08
0.347	1.672e-07	0.347	-7.609e-08	0.347	5.846e-08	-7.117e-08
0.348	1.709e-07	0.348	-7.481e-08	0.348	6.377e-08	-6.861e-08
0.349	1.692e-07	0.349	-7.334e-08	0.349	6.132e-08	-6.842e-08
0.35	1.725e-07	0.35	-7.235e-08	0.35	6.496e-08	-6.684e-08
0.351	1.717e-07	0.351	-7.166e-08	0.351	6.191e-08	-6.616e-08
0.352	1.736e-07	0.352	-6.979e-08	0.352	6.722e-08	-6.32e-08
0.353	1.725e-07	0.353	-6.901e-08	0.353	6.604e-08	-6.448e-08
0.354	1.756e-07	0.354	-6.724e-08	0.354	7.066e-08	-6.193e-08
0.355	1.743e-07	0.355	-6.734e-08	0.355	6.869e-08	-6.183e-08
0.356	1.776e-07	0.356	-6.625e-08	0.356	7.204e-08	-5.898e-08
0.357	1.754e-07	0.357	-6.438e-08	0.357	7.036e-08	-5.789e-08
0.358	1.787e-07	0.358	-6.271e-08	0.358	7.558e-08	-5.622e-08
0.359	1.78e-07	0.359	-6.094e-08	0.359	7.44e-08	-5.475e-08
0.36	1.801e-07	0.36	-6.006e-08	0.36	7.774e-08	-5.258e-08
0.361	1.786e-07	0.361	-5.927e-08	0.361	7.695e-08	-5.317e-08
0.362	1.809e-07	0.362	-5.799e-08	0.362	8.118e-08	-5.18e-08
0.363	1.793e-07	0.363	-5.73e-08	0.363	7.932e-08	-5.081e-08
0.364	1.835e-07	0.364	-5.475e-08	0.364	8.463e-08	-4.835e-08
0.365	1.816e-07	0.365	-5.494e-08	0.365	8.217e-08	-4.884e-08
0.366	1.843e-07	0.366	-5.366e-08	0.366	8.63e-08	-4.678e-08
0.367	1.838e-07	0.367	-5.16e-08	0.367	8.364e-08	-4.639e-08
0.368	1.87e-07	0.368	-5.071e-08	0.368	8.846e-08	-4.432e-08
0.369	1.84e-07	0.369	-4.934e-08	0.369	8.846e-08	-4.501e-08
0.37	1.856e-07	0.37	-4.825e-08	0.37	9.013e-08	-4.216e-08
0.371	1.848e-07	0.371	-4.668e-08	0.371	9.033e-08	-4.225e-08
0.372	1.891e-07	0.372	-4.491e-08	0.372	9.505e-08	-3.999e-08
0.373	1.873e-07	0.373	-4.481e-08	0.373	9.23e-08	-4.068e-08
0.374	1.905e-07	0.374	-4.275e-08	0.374	9.633e-08	-3.704e-08
0.375	1.892e-07	0.375	-4.245e-08	0.375	9.525e-08	-3.753e-08
0.376	1.912e-07	0.376	-4.068e-08	0.376	9.84e-08	-3.478e-08
0.377	1.903e-07	0.377	-3.921e-08	0.377	9.84e-08	-3.439e-08
0.378	1.932e-07	0.378	-3.852e-08	0.378	1.013e-07	-3.34e-08
0.379	1.921e-07	0.379	-3.743e-08	0.379	1.013e-07	-3.203e-08
0.38	1.949e-07	0.38	-3.606e-08	0.38	1.04e-07	-2.888e-08
0.381	1.922e-07	0.381	-3.596e-08	0.381	1.025e-07	-2.976e-08
0.382	1.966e-07	0.382	-3.439e-08	0.382	1.061e-07	-2.809e-08
0.383	1.943e-07	0.383	-3.34e-08	0.383	1.06e-07	-2.75e-08
0.384	1.976e-07	0.384	-3.104e-08	0.384	1.082e-07	-2.494e-08
0.385	1.959e-07	0.385	-3.094e-08	0.385	1.085e-07	-2.534e-08
0.386	1.991e-07	0.386	-2.829e-08	0.386	1.117e-07	-2.258e-08
0.387	1.966e-07	0.387	-2.662e-08	0.387	1.101e-07	-2.258e-08
0.388	1.997e-07	0.388	-2.583e-08	0.388	1.143e-07	-2.003e-08
0.389	1.983e-07	0.389	-2.465e-08	0.389	1.122e-07	-2.091e-08
0.39	2.008e-07	0.39	-2.327e-08	0.39	1.161e-07	-1.816e-08
0.391	2.002e-07	0.391	-2.229e-08	0.391	1.164e-07	-1.727e-08
0.392	2.03e-07	0.392	-2.14e-08	0.392	1.18e-07	-1.56e-08
0.393	2.018e-07	0.393	-2.121e-08	0.393	1.184e-07	-1.521e-08
0.394	2.056e-07	0.394	-1.845e-08	0.394	1.209e-07	-1.294e-08
0.395	2.023e-07	0.395	-1.875e-08	0.395	1.196e-07	-1.422e-08
0.396	2.06e-07	0.396	-1.737e-08	0.396	1.241e-07	-1.098e-08
0.397	2.041e-07	0.397	-1.688e-08	0.397	1.242e-07	-1.039e-08
0.398	2.062e-07	0.398	-1.442e-08	0.398	1.262e-07	-7.928e-09
0.399	2.075e-07	0.399	-1.403e-08	0.399	1.259e-07	-8.813e-09
0.4	2.082e-07	0.4	-1.226e-08	0.4	1.279e-07	-5.567e-09
0.401	2.071e-07	0.401	-1.117e-08	0.401	1.28e-07	-6.354e-09
0.402	2.102e-07	0.402	-9.403e-09	0.402	1.315e-07	-3.993e-09
0.403	2.089e-07	0.403	-9.01e-09	0.403	1.299e-07	-5.075e-09
0.404	2.114e-07	0.404	-8.715e-09	0.404	1.33e-07	-2.026e-09
0.405	2.092e-07	0.405	-7.829e-09	0.405	1.324e-07	-1.633e-09
0.406	2.122e-07	0.406	-5.862e-09	0.406	1.355e-07	2.36e-10
0.407	2.121e-07	0.407	-4.288e-09	0.407	1.342e-07	-3.541e-10
0.408	2.152e-07	0.408	-4.387e-09	0.408	1.385e-07	2.597e-09
0.409	2.127e-07	0.409	-2.125e-09	0.409	1.371e-07	3.383e-09
0.41	2.175e-07	0.41	3.344e-10	0.41	1.422e-07	5.842e-09
0.411	2.155e-07	0.411	8.262e-10	0.411	1.4e-07	5.744e-09
0.412	2.188e-07	0.412	2.203e-09	0.412	1.435e-07	8.301e-09
0.413	2.158e-07	0.413	3.383e-09	0.413	1.418e-07	8.301e-09
0.414	2.192e-07	0.414	4.367e-09	0.414	1.469e-07	1.027e-08
0.415	2.179e-07	0.415	4.859e-09	0.415	1.445e-07	9.678e-09
0.416	2.222e-07	0.416	6.531e-09	0.416	1.477e-07	1.224e-08
0.417	2.199e-07	0.417	6.826e-09	0.417	1.48e-07	1.263e-08
0.418	2.23e-07	0.418	6.924e-09	0.418	1.509e-07	1.489e-08
0.419	2.201e-07	0.419	8.695e-09	0.419	1.49e-07	1.361e-08
0.42	2.24e-07	0.42	1.115e-08	0.42	1.526e-07	1.558e-08
0.421	2.221e-07	0.421	1.194e-08	0.421	1.502e-07	1.706e-08
0.422	2.255e-07	0.422	1.332e-08	0.422	1.553e-07	1.902e-08
0.423	2.245e-07	0.423	1.381e-08	0.423	1.54e-07	1.951e-08
0.424	2.278e-07	0.424	1.558e-08	0.424	1.58e-07	2.138e-08
0.425	2.254e-07	0.425	1.558e-08	0.425	1.565e-07	2.109e-08
0.426	2.275e-07	0.426	1.833e-08	0.426	1.584e-07	2.473e-08
0.427	2.273e-07	0.427	1.755e-08	0.427	1.581e-07	2.404e-08
0.428	2.304e-07	0.428	2.001e-08	0.428	1.632e-07	2.502e-08
0.429	2.287e-07	0.429	1.932e-08	0.429	1.62e-07	2.561e-08
0.43	2.303e-07	0.43	2.109e-08	0.43	1.649e-07	2.748e-08
0.431	2.294e-07	0.431	2.187e-08	0.431	1.636e-07	2.896e-08
0.432	2.324e-07	0.432	2.325e-08	0.432	1.662e-07	2.925e-08
0.433	2.315e-07	0.433	2.483e-08	0.433	1.654e-07	3.004e-08
0.434	2.343e-07	0.434	2.365e-08	0.434	1.689e-07	3.161e-08
0.435	2.325e-07	0.435	2.63e-08	0.435	1.676e-07	3.22e-08
0.436	2.338e-07	0.436	2.837e-08	0.436	1.725e-07	3.456e-08
0.437	2.324e-07	0.437	2.896e-08	0.437	1.702e-07	3.456e-08
0.438	2.36e-07	0.438	2.886e-08	0.438	1.725e-07	3.732e-08
0.439	2.351e-07	0.439	3.033e-08	0.439	1.731e-07	3.751e-08
0.44	2.373e-07	0.44	3.161e-08	0.44	1.764e-07	3.801e-08
0.441	2.374e-07	0.441	3.299e-08	0.441	1.742e-07	3.83e-08
0.442	2.392e-07	0.442	3.456e-08	0.442	1.794e-07	4.007e-08
0.443	2.379e-07	0.443	3.604e-08	0.443	1.777e-07	4.096e-08
0.444	2.414e-07	0.444	3.545e-08	0.444	1.803e-07	4.351e-08
0.445	2.393e-07	0.445	3.574e-08	0.445	1.793e-07	4.194e-08
0.446	2.423e-07	0.446	3.781e-08	0.446	1.833e-07	4.489e-08
0.447	2.406e-07	0.447	3.86e-08	0.447	1.817e-07	4.509e-08
0.448	2.429e-07	0.448	3.958e-08	0.448	1.855e-07	4.745e-08
0.449	2.429e-07	0.449	4.076e-08	0.449	1.845e-07	4.843e-08
0.45	2.458e-07	0.45	4.282e-08	0.45	1.876e-07	4.991e-08
0.451	2.442e-07	0.451	4.292e-08	0.451	1.87e-07	4.932e-08
0.452	2.472e-07	0.452	4.538e-08	0.452	1.889e-07	5.089e-08
0.453	2.451e-07	0.453	4.509e-08	0.453	1.896e-07	5.187e-08
0.454	2.481e-07	0.454	4.597e-08	0.454	1.926e-07	5.423e-08
0.455	2.471e-07	0.455	4.804e-08	0.455	1.912e-07	5.345e-08
0.456	2.5e-07	0.456	4.892e-08	0.456	1.934e-07	5.551e-08
0.457	2.481e-07	0.457	4.922e-08	0.457	1.925e-07	5.571e-08
0.458	2.511e-07	0.458	4.951e-08	0.458	1.97e-07	5.709e-08
0.459	2.503e-07	0.459	5.06e-08	0.459	1.952e-07	5.748e-08
0.46	2.537e-07	0.46	5.207e-08	0.46	1.998e-07	5.905e-08
0.461	2.519e-07	0.461	5.246e-08	0.461	1.985e-07	5.925e-08
0.462	2.54e-07	0.462	5.325e-08	0.462	2.011e-07	6.2e-08
0.463	2.537e-07	0.463	5.6e-08	0.463	2.001e-07	6.181e-08
0.464	2.56e-07	0.464	5.679e-08	0.464	2.037e-07	6.417e-08
0.465	2.537e-07	0.465	5.748e-08	0.465	2.026e-07	6.407e-08
0.466	2.566e-07	0.466	5.886e-08	0.466	2.075e-07	6.555e-08
0.467	2.564e-07	0.467	5.925e-08	0.467	2.058e-07	6.663e-08
0.468	2.592e-07	0.468	6.082e-08	0.468	2.081e-07	6.928e-08
0.469	2.592e-07	0.469	6.092e-08	0.469	2.072e-07	6.84e-08
0.47	2.592e-07	0.47	6.318e-08	0.47	2.113e-07	7.125e-08
0.471	2.583e-07	0.471	6.427e-08	0.471	2.096e-07	7.115e-08
0.472	2.613e-07	0.472	6.407e-08	0.472	2.139e-07	7.263e-08
0.473	2.604e-07	0.473	6.486e-08	0.473	2.126e-07	7.381e-08
0.474	2.635e-07	0.474	6.653e-08	0.474	2.173e-07	7.459e-08
0.475	2.613e-07	0.475	6.82e-08	0.475	2.146e-07	7.479e-08
0.476	2.654e-07	0.476	6.879e-08	0.476	2.188e-07	7.636e-08
0.477	2.643e-07	0.477	6.938e-08	0.477	2.161e-07	7.735e-08
0.478	2.671e-07	0.478	7.046e-08	0.478	2.199e-07	8.03e-08
0.479	2.648e-07	0.479	7.214e-08	0.479	2.188e-07	7.971e-08
0.48	2.68e-07	0.48	7.243e-08	0.48	2.235e-07	8.079e-08
0.481	2.669e-07	0.481	7.391e-08	0.481	2.217e-07	8.207e-08
0.482	2.7e-07	0.482	7.459e-08	0.482	2.255e-07	8.345e-08
0.483	2.679e-07	0.483	7.597e-08	0.483	2.232e-07	8.295e-08
0.484	2.711e-07	0.484	7.666e-08	0.484	2.272e-07	8.473e-08
0.485	2.702e-07	0.485	7.745e-08	0.485	2.262e-07	8.413e-08
0.486	2.731e-07	0.486	7.784e-08	0.486	2.297e-07	8.807e-08
0.487	2.715e-07	0.487	7.981e-08	0.487	2.279e-07	8.777e-08
0.488	2.754e-07	0.488	7.951e-08	0.488	2.319e-07	8.945e-08
0.489	2.731e-07	0.489	8.059e-08	0.489	2.309e-07	8.925e-08
0.49	2.755e-07	0.49	8.177e-08	0.49	2.334e-07	9.151e-08
0.491	2.74e-07	0.491	8.345e-08	0.491	2.333e-07	9.191e-08
0.492	2.764e-07	0.492	8.522e-08	0.492	2.365e-07	9.338e-08
0.493	2.758e-07	0.493	8.62e-08	0.493	2.351e-07	9.466e-08
0.494	2.784e-07	0.494	8.679e-08	0.494	2.391e-07	9.545e-08
0.495	2.774e-07	0.495	8.61e-08	0.495	2.389e-07	9.633e-08
0.496	2.808e-07	0.496	8.827e-08	0.496	2.419e-07	9.751e-08
0.497	2.781e-07	0.497	8.905e-08	0.497	2.407e-07	9.83e-08
0.498	2.82e-07	0.498	8.964e-08	0.498	2.445e-07	9.899e-08
0.499	2.805e-07	0.499	9.072e-08	0.499	2.422e-07	9.987e-08
0.5	2.838e-07	0.5	9.092e-08	0.5	2.457e-07	1.013e-07
0.501	2.823e-07	0.501	9.112e-08	0.501	2.453e-07	1.023e-07
0.502	2.834e-07	0.502	9.338e-08	0.502	2.49e-07	1.047e-07
0.503	2.836e-07	0.503	9.535e-08	0.503	2.471e-07	1.026e-07
0.504	2.872e-07	0.504	9.584e-08	0.504	2.498e-07	1.057e-07
0.505	2.855e-07	0.505	9.653e-08	0.505	2.483e-07	1.065e-07
0.506	2.888e-07	0.506	9.722e-08	0.506	2.537e-07	1.087e-07
0.507	2.864e-07	0.507	9.859e-08	0.507	2.505e-07	1.08e-07
0.508	2.911e-07	0.508	9.889e-08	0.508	2.552e-07	1.095e-07
0.509	2.878e-07	0.509	1.006e-07	0.509	2.542e-07	1.098e-07
0.51	2.906e-07	0.51	1.025e-07	0.51	2.573e-07	1.122e-07
0.511	2.889e-07	0.511	1.033e-07	0.511	2.555e-07	1.118e-07
0.512	2.935e-07	0.512	1.039e-07	0.512	2.608e-07	1.141e-07
0.513	2.928e-07	0.513	1.048e-07	0.513	2.584e-07	1.138e-07
0.514	2.945e-07	0.514	1.049e-07	0.514	2.628e-07	1.157e-07
0.515	2.933e-07	0.515	1.068e-07	0.515	2.605e-07	1.157e-07
0.516	2.967e-07	0.516	1.077e-07	0.516	2.648e-07	1.19e-07
0.517	2.951e-07	0.517	1.089e-07	0.517	2.627e-07	1.185e-07
0.518	2.981e-07	0.518	1.088e-07	0.518	2.663e-07	1.203e-07
0.519	2.965e-07	0.519	1.104e-07	0.519	2.651e-07	1.218e-07
0.52	2.999e-07	0.52	1.096e-07	0.52	2.675e-07	1.225e-07
0.521	2.969e-07	0.521	1.125e-07	0.521	2.68e-07	1.237e-07
0.522	3.005e-07	0.522	1.131e-07	0.522	2.712e-07	1.257e-07
0.523	2.997e-07	0.523	1.149e-07	0.523	2.703e-07	1.245e-07
0.524	3.034e-07	0.524	1.149e-07	0.524	2.739e-07	1.273e-07
0.525	3.012e-07	0.525	1.157e-07	0.525	2.717e-07	1.253e-07
0.526	3.05e-07	0.526	1.177e-07	0.526	2.752e-07	1.284e-07
0.527	3.028e-07	0.527	1.179e-07	0.527	2.743e-07	1.277e-07
0.528	3.058e-07	0.528	1.185e-07	0.528	2.781e-07	1.3e-07
0.529	3.046e-07	0.529	1.189e-07	0.529	2.769e-07	1.303e-07
0.53	3.079e-07	0.53	1.197e-07	0.53	2.799e-07	1.33e-07
0.531	3.052e-07	0.531	1.215e-07	0.531	2.776e-07	1.335e-07
0.532	3.086e-07	0.532	1.222e-07	0.532	2.825e-07	1.348e-07
0.533	3.087e-07	0.533	1.233e-07	0.533	2.806e-07	1.349e-07
0.534	3.106e-07	0.534	1.226e-07	0.534	2.83e-07	1.371e-07
0.535	3.101e-07	0.535	1.242e-07	0.535	2.823e-07	1.371e-07
0.536	3.134e-07	0.536	1.251e-07	0.536	2.856e-07	1.389e-07
0.537	3.114e-07	0.537	1.257e-07	0.537	2.847e-07	1.387e-07
0.538	3.147e-07	0.538	1.273e-07	0.538	2.881e-07	1.402e-07
0.539	3.13e-07	0.539	1.295e-07	0.539	2.874e-07	1.403e-07
0.54	3.165e-07	0.54	1.297e-07	0.54	2.909e-07	1.421e-07
0.541	3.145e-07	0.541	1.304e-07	0.541	2.882e-07	1.42e-07
0.542	3.168e-07	0.542	1.311e-07	0.542	2.92e-07	1.441e-07
0.543	3.162e-07	0.543	1.323e-07	0.543	2.915e-07	1.434e-07
0.544	3.185e-07	0.544	1.33e-07	0.544	2.946e-07	1.453e-07
0.545	3.175e-07	0.545	1.341e-07	0.545	2.929e-07	1.459e-07
0.546	3.213e-07	0.546	1.342e-07	0.546	2.971e-07	1.484e-07
0.547	3.201e-07	0.547	1.352e-07	0.547	2.965e-07	1.491e-07
0.548	3.232e-07	0.548	1.365e-07	0.548	2.995e-07	1.497e-07
0.549	3.213e-07	0.549	1.375e-07	0.549	2.978e-07	1.508e-07
0.55	3.258e-07	0.55	1.379e-07	0.55	3.014e-07	1.525e-07
0.551	3.236e-07	0.551	1.39e-07	0.551	3.015e-07	1.526e-07
0.552	3.263e-07	0.552	1.395e-07	0.552	3.03e-07	1.533e-07
0.553	3.257e-07	0.553	1.409e-07	0.553	3.029e-07	1.537e-07
0.554	3.265e-07	0.554	1.419e-07	0.554	3.06e-07	1.563e-07
0.555	3.258e-07	0.555	1.431e-07	0.555	3.042e-07	1.561e-07
0.556	3.303e-07	0.556	1.441e-07	0.556	3.07e-07	1.582e-07
0.557	3.287e-07	0.557	1.453e-07	0.557	3.07e-07	1.577e-07
0.558	3.334e-07	0.558	1.463e-07	0.558	3.096e-07	1.61e-07
0.559	3.306e-07	0.559	1.459e-07	0.559	3.085e-07	1.603e-07
0.56	3.338e-07	0.56	1.475e-07	0.56	3.122e-07	1.625e-07
0.561	3.336e-07	0.561	1.479e-07	0.561	3.103e-07	1.629e-07
0.562	3.362e-07	0.562	1.486e-07	0.562	3.134e-07	1.65e-07
0.563	3.352e-07	0.563	1.502e-07	0.563	3.13e-07	1.654e-07
0.564	3.386e-07	0.564	1.508e-07	0.564	3.169e-07	1.666e-07
0.565	3.359e-07	0.565	1.512e-07	0.565	3.148e-07	1.666e-07
0.566	3.396e-07	0.566	1.521e-07	0.566	3.19e-07	1.679e-07
0.567	3.384e-07	0.567	1.537e-07	0.567	3.176e-07	1.683e-07
0.568	3.425e-07	0.568	1.538e-07	0.568	3.208e-07	1.695e-07
0.569	3.403e-07	0.569	1.554e-07	0.569	3.199e-07	1.701e-07
0.57	3.433e-07	0.57	1.566e-07	0.57	3.234e-07	1.723e-07
0.571	3.429e-07	0.571	1.583e-07	0.571	3.216e-07	1.717e-07
0.572	3.455e-07	0.572	1.576e-07	0.572	3.253e-07	1.746e-07
0.573	3.452e-07	0.573	1.602e-07	0.573	3.243e-07	1.746e-07
0.574	3.479e-07	0.574	1.597e-07	0.574	3.277e-07	1.769e-07
0.575	3.46e-07	0.575	1.611e-07	0.575	3.264e-07	1.766e-07
0.576	3.481e-07	0.576	1.622e-07	0.576	3.297e-07	1.779e-07
0.577	3.475e-07	0.577	1.638e-07	0.577	3.285e-07	1.774e-07
0.578	3.518e-07	0.578	1.63e-07	0.578	3.323e-07	1.809e-07
0.579	3.503e-07	0.579	1.628e-07	0.579	3.303e-07	1.798e-07
0.58	3.518e-07	0.58	1.651e-07	0.58	3.331e-07	1.825e-07
0.581	3.515e-07	0.581	1.652e-07	0.581	3.322e-07	1.81e-07
0.582	3.553e-07	0.582	1.671e-07	0.582	3.37e-07	1.841e-07
0.583	3.541e-07	0.583	1.685e-07	0.583	3.353e-07	1.838e-07
0.584	3.574e-07	0.584	1.685e-07	0.584	3.389e-07	1.854e-07
0.585	3.56e-07	0.585	1.704e-07	0.585	3.363e-07	1.864e-07
0.586	3.592e-07	0.586	1.693e-07	0.586	3.409e-07	1.89e-07
0.587	3.575e-07	0.587	1.71e-07	0.587	3.395e-07	1.88e-07
0.588	3.611e-07	0.588	1.728e-07	0.588	3.436e-07	1.899e-07
0.589	3.592e-07	0.589	1.737e-07	0.589	3.416e-07	1.906e-07
0.59	3.624e-07	0.59	1.73e-07	0.59	3.452e-07	1.932e-07
0.591	3.605e-07	0.591	1.741e-07	0.591	3.43e-07	1.929e-07
0.592	3.644e-07	0.592	1.745e-07	0.592	3.466e-07	1.935e-07
0.593	3.629e-07	0.593	1.765e-07	0.593	3.451e-07	1.946e-07
0.594	3.655e-07	0.594	1.76e-07	0.594	3.49e-07	1.964e-07
0.595	3.657e-07	0.595	1.789e-07	0.595	3.465e-07	1.963e-07
0.596	3.696e-07	0.596	1.791e-07	0.596	3.503e-07	1.984e-07
0.597	3.668e-07	0.597	1.809e-07	0.597	3.493e-07	1.97e-07
0.598	3.686e-07	0.598	1.805e-07	0.598	3.533e-07	2.008e-07
0.599	3.703e-07	0.599	1.821e-07	0.599	3.531e-07	2.003e-07
0.6	3.735e-07	0.6	1.831e-07	0.6	3.538e-07	2.03e-07
0.601	3.708e-07	0.601	1.837e-07	0.601	3.549e-07	2.031e-07
0.602	3.752e-07	0.602	1.84e-07	0.602	3.58e-07	2.05e-07
0.603	3.73e-07	0.603	1.855e-07	0.603	3.562e-07	2.048e-07
0.604	3.766e-07	0.604	1.856e-07	0.604	3.58e-07	2.067e-07
0.605	3.757e-07	0.605	1.88e-07	0.605	3.592e-07	2.069e-07
0.606	3.794e-07	0.606	1.882e-07	0.606	3.629e-07	2.067e-07
0.607	3.766e-07	0.607	1.891e-07	0.607	3.6e-07	2.076e-07
0.608	3.804e-07	0.608	1.892e-07	0.608	3.64e-07	2.114e-07
0.609	3.79e-07	0.609	1.905e-07	0.609	3.63e-07	2.109e-07
0.61	3.822e-07	0.61	1.907e-07	0.61	3.663e-07	2.131e-07
0.611	3.819e-07	0.611	1.925e-07	0.611	3.64e-07	2.13e-07
0.612	3.854e-07	0.612	1.934e-07	0.612	3.687e-07	2.16e-07
0.613	3.83e-07	0.613	1.947e-07	0.613	3.665e-07	2.154e-07
0.614	3.873e-07	0.614	1.958e-07	0.614	3.707e-07	2.17e-07
0.615	3.872e-07	0.615	1.98e-07	0.615	3.705e-07	2.178e-07
0.616	3.901e-07	0.616	1.973e-07	0.616	3.735e-07	2.204e-07
0.617	3.885e-07	0.617	1.991e-07	0.617	3.72e-07	2.204e-07
0.618	3.905e-07	0.618	1.984e-07	0.618	3.757e-07	2.219e-07
0.619	3.9e-07	0.619	2.002e-07	0.619	3.746e-07	2.21e-07
0.62	3.923e-07	0.62	1.993e-07	0.62	3.787e-07	2.233e-07
0.621	3.913e-07	0.621	2.02e-07	0.621	3.765e-07	2.243e-07
0.622	3.952e-07	0.622	2.015e-07	0.622	3.793e-07	2.26e-07
0.623	3.938e-07	0.623	2.04e-07	0.623	3.779e-07	2.268e-07
0.624	3.97e-07	0.624	2.035e-07	0.624	3.823e-07	2.271e-07
0.625	3.963e-07	0.625	2.062e-07	0.625	3.818e-07	2.276e-07
0.626	3.992e-07	0.626	2.056e-07	0.626	3.838e-07	2.295e-07
0.627	3.982e-07	0.627	2.076e-07	0.627	3.816e-07	2.297e-07
0.628	4.026e-07	0.628	2.089e-07	0.628	3.86e-07	2.313e-07
0.629	4.005e-07	0.629	2.097e-07	0.629	3.847e-07	2.325e-07
0.63	4.037e-07	0.63	2.082e-07	0.63	3.882e-07	2.346e-07
0.631	4.033e-07	0.631	2.111e-07	0.631	3.866e-07	2.345e-07
0.632	4.053e-07	0.632	2.108e-07	0.632	3.903e-07	2.382e-07
0.633	4.06e-07	0.633	2.131e-07	0.633	3.896e-07	2.362e-07
0.634	4.078e-07	0.634	2.117e-07	0.634	3.933e-07	2.394e-07
0.635	4.078e-07	0.635	2.15e-07	0.635	3.912e-07	2.387e-07
0.636	4.103e-07	0.636	2.142e-07	0.636	3.944e-07	2.406e-07
0.637	4.104e-07	0.637	2.166e-07	0.637	3.931e-07	2.409e-07
0.638	4.125e-07	0.638	2.167e-07	0.638	3.978e-07	2.428e-07
0.639	4.111e-07	0.639	2.185e-07	0.639	3.953e-07	2.432e-07
0.64	4.146e-07	0.64	2.191e-07	0.64	3.988e-07	2.446e-07
0.641	4.131e-07	0.641	2.213e-07	0.641	3.98e-07	2.459e-07
0.642	4.168e-07	0.642	2.207e-07	0.642	4.015e-07	2.468e-07
0.643	4.155e-07	0.643	2.214e-07	0.643	4.004e-07	2.462e-07
0.644	4.189e-07	0.644	2.229e-07	0.644	4.023e-07	2.489e-07
0.645	4.177e-07	0.645	2.231e-07	0.645	4.017e-07	2.492e-07
0.646	4.198e-07	0.646	2.236e-07	0.646	4.063e-07	2.511e-07
0.647	4.196e-07	0.647	2.256e-07	0.647	4.044e-07	2.522e-07
0.648	4.224e-07	0.648	2.263e-07	0.648	4.064e-07	2.539e-07
0.649	4.217e-07	0.649	2.267e-07	0.649	4.062e-07	2.534e-07
0.65	4.246e-07	0.65	2.276e-07	0.65	4.102e-07	2.56e-07
0.651	4.241e-07	0.651	2.295e-07	0.651	4.086e-07	2.554e-07
0.652	4.279e-07	0.652	2.29e-07	0.652	4.115e-07	2.585e-07
0.653	4.276e-07	0.653	2.317e-07	0.653	4.104e-07	2.577e-07
0.654	4.309e-07	0.654	2.303e-07	0.654	4.14e-07	2.594e-07
0.655	4.287e-07	0.655	2.323e-07	0.655	4.128e-07	2.599e-07
0.656	4.321e-07	0.656	2.33e-07	0.656	4.154e-07	2.624e-07
0.657	4.31e-07	0.657	2.337e-07	0.657	4.148e-07	2.62e-07
0.658	4.346e-07	0.658	2.343e-07	0.658	4.176e-07	2.647e-07
0.659	4.345e-07	0.659	2.359e-07	0.659	4.17e-07	2.645e-07
0.66	4.375e-07	0.66	2.363e-07	0.66	4.204e-07	2.663e-07
0.661	4.355e-07	0.661	2.387e-07	0.661	4.182e-07	2.659e-07
0.662	4.392e-07	0.662	2.381e-07	0.662	4.223e-07	2.681e-07
0.663	4.378e-07	0.663	2.402e-07	0.663	4.206e-07	2.688e-07
0.664	4.397e-07	0.664	2.385e-07	0.664	4.239e-07	2.697e-07
0.665	4.407e-07	0.665	2.414e-07	0.665	4.227e-07	2.705e-07
0.666	4.436e-07	0.666	2.416e-07	0.666	4.269e-07	2.725e-07
0.667	4.425e-07	0.667	2.426e-07	0.667	4.253e-07	2.725e-07
0.668	4.46e-07	0.668	2.423e-07	0.668	4.302e-07	2.741e-07
0.669	4.439e-07	0.669	2.445e-07	0.669	4.271e-07	2.741e-07
0.67	4.486e-07	0.67	2.461e-07	0.67	4.302e-07	2.756e-07
0.671	4.461e-07	0.671	2.468e-07	0.671	4.301e-07	2.77e-07
0.672	4.499e-07	0.672	2.461e-07	0.672	4.332e-07	2.786e-07
0.673	4.498e-07	0.673	2.494e-07	0.673	4.313e-07	2.79e-07
0.674	4.533e-07	0.674	2.49e-07	0.674	4.358e-07	2.809e-07
0.675	4.507e-07	0.675	2.504e-07	0.675	4.342e-07	2.807e-07
0.676	4.537e-07	0.676	2.501e-07	0.676	4.375e-07	2.828e-07
0.677	4.547e-07	0.677	2.517e-07	0.677	4.365e-07	2.832e-07
0.678	4.58e-07	0.678	2.511e-07	0.678	4.385e-07	2.849e-07
0.679	4.566e-07	0.679	2.533e-07	0.679	4.374e-07	2.858e-07
0.68	4.61e-07	0.68	2.533e-07	0.68	4.426e-07	2.867e-07
0.681	4.594e-07	0.681	2.556e-07	0.681	4.399e-07	2.876e-07
0.682	4.624e-07	0.682	2.563e-07	0.682	4.444e-07	2.881e-07
0.683	4.617e-07	0.683	2.573e-07	0.683	4.423e-07	2.888e-07
0.684	4.661e-07	0.684	2.571e-07	0.684	4.455e-07	2.923e-07
0.685	4.655e-07	0.685	2.591e-07	0.685	4.45e-07	2.915e-07
0.686	4.668e-07	0.686	2.594e-07	0.686	4.493e-07	2.938e-07
0.687	4.667e-07	0.687	2.615e-07	0.687	4.468e-07	2.93e-07
0.688	4.699e-07	0.688	2.607e-07	0.688	4.501e-07	2.958e-07
0.689	4.693e-07	0.689	2.622e-07	0.689	4.491e-07	2.949e-07
0.69	4.722e-07	0.69	2.62e-07	0.69	4.514e-07	2.97e-07
0.691	4.715e-07	0.691	2.646e-07	0.691	4.513e-07	2.984e-07
0.692	4.744e-07	0.692	2.64e-07	0.692	4.551e-07	2.994e-07
0.693	4.741e-07	0.693	2.666e-07	0.693	4.535e-07	2.99e-07
0.694	4.769e-07	0.694	2.658e-07	0.694	4.58e-07	3.012e-07
0.695	4.772e-07	0.695	2.678e-07	0.695	4.555e-07	3.018e-07
0.696	4.788e-07	0.696	2.682e-07	0.696	4.592e-07	3.046e-07
0.697	4.785e-07	0.697	2.689e-07	0.697	4.581e-07	3.033e-07
0.698	4.814e-07	0.698	2.698e-07	0.698	4.619e-07	3.049e-07
0.699	4.815e-07	0.699	2.715e-07	0.699	4.589e-07	3.048e-07
0.7	4.848e-07	0.7	2.702e-07	0.7	4.642e-07	3.083e-07
0.701	4.849e-07	0.701	2.73e-07	0.701	4.628e-07	3.087e-07
0.702	4.88e-07	0.702	2.729e-07	0.702	4.67e-07	3.102e-07
0.703	4.872e-07	0.703	2.75e-07	0.703	4.648e-07	3.096e-07
0.704	4.901e-07	0.704	2.741e-07	0.704	4.676e-07	3.115e-07
0.705	4.888e-07	0.705	2.777e-07	0.705	4.667e-07	3.124e-07
0.706	4.923e-07	0.706	2.762e-07	0.706	4.706e-07	3.146e-07
0.707	4.918e-07	0.707	2.786e-07	0.707	4.688e-07	3.143e-07
0.708	4.956e-07	0.708	2.785e-07	0.708	4.726e-07	3.159e-07
0.709	4.945e-07	0.709	2.794e-07	0.709	4.703e-07	3.171e-07
0.71	4.976e-07	0.71	2.787e-07	0.71	4.757e-07	3.178e-07
0.711	4.97e-07	0.711	2.826e-07	0.711	4.743e-07	3.188e-07
0.712	5.007e-07	0.712	2.81e-07	0.712	4.76e-07	3.198e-07
0.713	5.004e-07	0.713	2.829e-07	0.713	4.749e-07	3.189e-07
0.714	5.029e-07	0.714	2.838e-07	0.714	4.793e-07	3.21e-07
0.715	5.027e-07	0.715	2.843e-07	0.715	4.775e-07	3.221e-07
0.716	5.055e-07	0.716	2.853e-07	0.716	4.812e-07	3.252e-07
0.717	5.06e-07	0.717	2.869e-07	0.717	4.798e-07	3.249e-07
0.718	5.083e-07	0.718	2.856e-07	0.718	4.846e-07	3.275e-07
0.719	5.069e-07	0.719	2.886e-07	0.719	4.831e-07	3.273e-07
0.72	5.108e-07	0.72	2.885e-07	0.72	4.868e-07	3.299e-07
0.721	5.106e-07	0.721	2.891e-07	0.721	4.844e-07	3.297e-07
0.722	5.144e-07	0.722	2.887e-07	0.722	4.88e-07	3.308e-07
0.723	5.15e-07	0.723	2.909e-07	0.723	4.855e-07	3.321e-07
0.724	5.174e-07	0.724	2.928e-07	0.724	4.904e-07	3.334e-07
0.725	5.164e-07	0.725	2.94e-07	0.725	4.88e-07	3.339e-07
0.726	5.202e-07	0.726	2.94e-07	0.726	4.925e-07	3.359e-07
0.727	5.195e-07	0.727	2.958e-07	0.727	4.922e-07	3.353e-07
0.728	5.224e-07	0.728	2.952e-07	0.728	4.951e-07	3.374e-07
0.729	5.228e-07	0.729	2.973e-07	0.729	4.941e-07	3.379e-07
0.73	5.261e-07	0.73	2.966e-07	0.73	4.975e-07	3.396e-07
0.731	5.253e-07	0.731	2.998e-07	0.731	4.953e-07	3.397e-07
0.732	5.291e-07	0.732	2.986e-07	0.732	4.997e-07	3.412e-07
0.733	5.281e-07	0.733	3.002e-07	0.733	4.987e-07	3.413e-07
0.734	5.312e-07	0.734	3.015e-07	0.734	5.009e-07	3.441e-07
0.735	5.314e-07	0.735	3.014e-07	0.735	5.013e-07	3.451e-07
0.736	5.345e-07	0.736	3.016e-07	0.736	5.044e-07	3.461e-07
0.737	5.344e-07	0.737	3.046e-07	0.737	5.034e-07	3.468e-07
0.738	5.357e-07	0.738	3.046e-07	0.738	5.062e-07	3.491e-07
0.739	5.361e-07	0.739	3.053e-07	0.739	5.051e-07	3.49e-07
0.74	5.392e-07	0.74	3.055e-07	0.74	5.099e-07	3.511e-07
0.741	5.396e-07	0.741	3.078e-07	0.741	5.072e-07	3.514e-07
0.742	5.432e-07	0.742	3.066e-07	0.742	5.115e-07	3.526e-07
0.743	5.407e-07	0.743	3.098e-07	0.743	5.097e-07	3.531e-07
0.744	5.447e-07	0.744	3.086e-07	0.744	5.134e-07	3.554e-07
0.745	5.453e-07	0.745	3.11e-07	0.745	5.132e-07	3.545e-07
0.746	5.481e-07	0.746	3.097e-07	0.746	5.166e-07	3.58e-07
0.747	5.483e-07	0.747	3.119e-07	0.747	5.136e-07	3.577e-07
0.748	5.513e-07	0.748	3.131e-07	0.748	5.18e-07	3.601e-07
0.749	5.519e-07	0.749	3.149e-07	0.749	5.182e-07	3.588e-07
0.75	5.542e-07	0.75	3.15e-07	0.75	5.21e-07	3.616e-07
0.751	5.55e-07	0.751	3.165e-07	0.751	5.192e-07	3.617e-07
0.752	5.562e-07	0.752	3.161e-07	0.752	5.229e-07	3.635e-07
0.753	5.564e-07	0.753	3.181e-07	0.753	5.221e-07	3.641e-07
0.754	5.599e-07	0.754	3.177e-07	0.754	5.245e-07	3.654e-07
0.755	5.593e-07	0.755	3.189e-07	0.755	5.234e-07	3.678e-07
0.756	5.633e-07	0.756	3.194e-07	0.756	5.277e-07	3.689e-07
0.757	5.636e-07	0.757	3.215e-07	0.757	5.25e-07	3.694e-07
0.758	5.664e-07	0.758	3.217e-07	0.758	5.303e-07	3.706e-07
0.759	5.666e-07	0.759	3.236e-07	0.759	5.279e-07	3.717e-07
0.76	5.694e-07	0.76	3.239e-07	0.76	5.33e-07	3.737e-07
0.761	5.693e-07	0.761	3.247e-07	0.761	5.305e-07	3.731e-07
0.762	5.714e-07	0.762	3.247e-07	0.762	5.342e-07	3.756e-07
0.763	5.707e-07	0.763	3.27e-07	0.763	5.333e-07	3.758e-07
0.764	5.753e-07	0.764	3.278e-07	0.764	5.371e-07	3.786e-07
0.765	5.746e-07	0.765	3.285e-07	0.765	5.347e-07	3.774e-07
0.766	5.774e-07	0.766	3.276e-07	0.766	5.383e-07	3.8e-07
0.767	5.771e-07	0.767	3.309e-07	0.767	5.374e-07	3.811e-07
0.768	5.805e-07	0.768	3.3e-07	0.768	5.42e-07	3.826e-07
0.769	5.817e-07	0.769	3.314e-07	0.769	5.404e-07	3.83e-07
0.77	5.851e-07	0.77	3.321e-07	0.77	5.438e-07	3.854e-07
0.771	5.851e-07	0.771	3.338e-07	0.771	5.421e-07	3.852e-07
0.772	5.877e-07	0.772	3.347e-07	0.772	5.46e-07	3.869e-07
0.773	5.876e-07	0.773	3.367e-07	0.773	5.44e-07	3.86e-07
0.774	5.909e-07	0.774	3.355e-07	0.774	5.492e-07	3.894e-07
0.775	5.914e-07	0.775	3.38e-07	0.775	5.473e-07	3.894e-07
0.776	5.937e-07	0.776	3.387e-07	0.776	5.5e-07	3.914e-07
0.777	5.933e-07	0.777	3.401e-07	0.777	5.501e-07	3.934e-07
0.778	5.973e-07	0.778	3.393e-07	0.778	5.535e-07	3.947e-07
0.779	5.984e-07	0.779	3.409e-07	0.779	5.515e-07	3.946e-07
0.78	6.006e-07	0.78	3.408e-07	0.78	5.56e-07	3.964e-07
0.781	6.025e-07	0.781	3.431e-07	0.781	5.541e-07	3.972e-07
0.782	6.034e-07	0.782	3.42e-07	0.782	5.583e-07	3.994e-07
0.783	6.042e-07	0.783	3.451e-07	0.783	5.567e-07	3.995e-07
0.784	6.072e-07	0.784	3.457e-07	0.784	5.606e-07	4.017e-07
0.785	6.075e-07	0.785	3.477e-07	0.785	5.596e-07	4.02e-07
0.786	6.113e-07	0.786	3.478e-07	0.786	5.637e-07	4.04e-07
0.787	6.12e-07	0.787	3.492e-07	0.787	5.606e-07	4.038e-07
0.788	6.135e-07	0.788	3.485e-07	0.788	5.653e-07	4.051e-07
0.789	6.134e-07	0.789	3.508e-07	0.789	5.641e-07	4.054e-07
0.79	6.173e-07	0.79	3.51e-07	0.79	5.678e-07	4.079e-07
0.791	6.189e-07	0.791	3.526e-07	0.791	5.658e-07	4.084e-07
0.792	6.215e-07	0.792	3.525e-07	0.792	5.713e-07	4.104e-07
0.793	6.226e-07	0.793	3.549e-07	0.793	5.693e-07	4.11e-07
0.794	6.25e-07	0.794	3.547e-07	0.794	5.727e-07	4.133e-07
0.795	6.244e-07	0.795	3.562e-07	0.795	5.706e-07	4.143e-07
0.796	6.274e-07	0.796	3.573e-07	0.796	5.753e-07	4.162e-07
0.797	6.288e-07	0.797	3.587e-07	0.797	5.739e-07	4.166e-07
0.798	6.324e-07	0.798	3.591e-07	0.798	5.785e-07	4.175e-07
0.799	6.317e-07	0.799	3.607e-07	0.799	5.752e-07	4.185e-07
0.8	6.348e-07	0.8	3.606e-07	0.8	5.796e-07	4.206e-07
0.801	6.365e-07	0.801	3.624e-07	0.801	5.793e-07	4.207e-07
0.802	6.388e-07	0.802	3.628e-07	0.802	5.825e-07	4.244e-07
0.803	6.396e-07	0.803	3.653e-07	0.803	5.811e-07	4.226e-07
0.804	6.415e-07	0.804	3.647e-07	0.804	5.845e-07	4.264e-07
0.805	6.431e-07	0.805	3.663e-07	0.805	5.829e-07	4.269e-07
0.806	6.454e-07	0.806	3.658e-07	0.806	5.886e-07	4.283e-07
0.807	6.464e-07	0.807	3.7e-07	0.807	5.861e-07	4.282e-07
0.808	6.486e-07	0.808	3.685e-07	0.808	5.898e-07	4.299e-07
0.809	6.489e-07	0.809	3.708e-07	0.809	5.888e-07	4.3e-07
0.81	6.52e-07	0.81	3.706e-07	0.81	5.927e-07	4.315e-07
0.811	6.537e-07	0.811	3.734e-07	0.811	5.91e-07	4.328e-07
0.812	6.564e-07	0.812	3.724e-07	0.812	5.944e-07	4.353e-07
0.813	6.57e-07	0.813	3.735e-07	0.813	5.93e-07	4.351e-07
0.814	6.594e-07	0.814	3.751e-07	0.814	5.98e-07	4.367e-07
0.815	6.605e-07	0.815	3.767e-07	0.815	5.956e-07	4.377e-07
0.816	6.627e-07	0.816	3.766e-07	0.816	5.994e-07	4.398e-07
0.817	6.636e-07	0.817	3.786e-07	0.817	5.982e-07	4.403e-07
0.818	6.662e-07	0.818	3.789e-07	0.818	6.013e-07	4.419e-07
0.819	6.697e-07	0.819	3.817e-07	0.819	6.014e-07	4.433e-07
0.82	6.724e-07	0.82	3.813e-07	0.82	6.065e-07	4.454e-07
0.821	6.713e-07	0.821	3.838e-07	0.821	6.042e-07	4.452e-07
0.822	6.76e-07	0.822	3.841e-07	0.822	6.081e-07	4.478e-07
0.823	6.77e-07	0.823	3.853e-07	0.823	6.063e-07	4.476e-07
0.824	6.806e-07	0.824	3.855e-07	0.824	6.104e-07	4.504e-07
0.825	6.813e-07	0.825	3.874e-07	0.825	6.086e-07	4.511e-07
0.826	6.831e-07	0.826	3.877e-07	0.826	6.127e-07	4.54e-07
0.827	6.836e-07	0.827	3.91e-07	0.827	6.115e-07	4.539e-07
0.828	6.873e-07	0.828	3.902e-07	0.828	6.159e-07	4.565e-07
0.829	6.873e-07	0.829	3.918e-07	0.829	6.134e-07	4.558e-07
0.83	6.913e-07	0.83	3.915e-07	0.83	6.17e-07	4.591e-07
0.831	6.924e-07	0.831	3.937e-07	0.831	6.162e-07	4.577e-07
0.832	6.967e-07	0.832	3.939e-07	0.832	6.212e-07	4.607e-07
0.833	6.969e-07	0.833	3.959e-07	0.833	6.186e-07	4.612e-07
0.834	6.997e-07	0.834	3.967e-07	0.834	6.244e-07	4.63e-07
0.835	7.011e-07	0.835	3.996e-07	0.835	6.215e-07	4.642e-07
0.836	7.032e-07	0.836	3.989e-07	0.836	6.267e-07	4.661e-07
0.837	7.052e-07	0.837	4.006e-07	0.837	6.226e-07	4.672e-07
0.838	7.09e-07	0.838	4.015e-07	0.838	6.283e-07	4.701e-07
0.839	7.091e-07	0.839	4.033e-07	0.839	6.268e-07	4.698e-07
0.84	7.13e-07	0.84	4.03e-07	0.84	6.308e-07	4.717e-07
0.841	7.134e-07	0.841	4.049e-07	0.841	6.29e-07	4.727e-07
0.842	7.178e-07	0.842	4.058e-07	0.842	6.337e-07	4.751e-07
0.843	7.191e-07	0.843	4.078e-07	0.843	6.312e-07	4.747e-07
0.844	7.216e-07	0.844	4.071e-07	0.844	6.356e-07	4.776e-07
0.845	7.235e-07	0.845	4.099e-07	0.845	6.334e-07	4.772e-07
0.846	7.251e-07	0.846	4.082e-07	0.846	6.37e-07	4.805e-07
0.847	7.264e-07	0.847	4.102e-07	0.847	6.371e-07	4.813e-07
0.848	7.29e-07	0.848	4.106e-07	0.848	6.416e-07	4.83e-07
0.849	7.321e-07	0.849	4.133e-07	0.849	6.387e-07	4.827e-07
0.85	7.352e-07	0.85	4.14e-07	0.85	6.433e-07	4.844e-07
0.851	7.365e-07	0.851	4.165e-07	0.851	6.415e-07	4.849e-07
0.852	7.408e-07	0.852	4.17e-07	0.852	6.461e-07	4.879e-07
0.853	7.416e-07	0.853	4.195e-07	0.853	6.437e-07	4.885e-07
0.854	7.45e-07	0.854	4.189e-07	0.854	6.475e-07	4.913e-07
0.855	7.448e-07	0.855	4.205e-07	0.855	6.461e-07	4.919e-07
0.856	7.479e-07	0.856	4.206e-07	0.856	6.512e-07	4.926e-07
0.857	7.505e-07	0.857	4.239e-07	0.857	6.486e-07	4.954e-07
0.858	7.554e-07	0.858	4.244e-07	0.858	6.525e-07	4.971e-07
0.859	7.562e-07	0.859	4.251e-07	0.859	6.523e-07	4.972e-07
0.86	7.588e-07	0.86	4.245e-07	0.86	6.573e-07	5.007e-07
0.861	7.614e-07	0.861	4.284e-07	0.861	6.541e-07	5e-07
0.862	7.648e-07	0.862	4.287e-07	0.862	6.581e-07	5.028e-07
0.863	7.68e-07	0.863	4.312e-07	0.863	6.567e-07	5.031e-07
0.864	7.701e-07	0.864	4.307e-07	0.864	6.616e-07	5.074e-07
0.865	7.709e-07	0.865	4.332e-07	0.865	6.612e-07	5.062e-07
0.866	7.744e-07	0.866	4.336e-07	0.866	6.642e-07	5.089e-07
0.867	7.761e-07	0.867	4.363e-07	0.867	6.625e-07	5.09e-07
0.868	7.812e-07	0.868	4.365e-07	0.868	6.666e-07	5.12e-07
0.869	7.819e-07	0.869	4.377e-07	0.869	6.651e-07	5.127e-07
0.87	7.851e-07	0.87	4.389e-07	0.87	6.685e-07	5.142e-07
0.871	7.882e-07	0.871	4.417e-07	0.871	6.671e-07	5.144e-07
0.872	7.911e-07	0.872	4.419e-07	0.872	6.714e-07	5.17e-07
0.873	7.926e-07	0.873	4.434e-07	0.873	6.713e-07	5.169e-07
0.874	7.963e-07	0.874	4.439e-07	0.874	6.746e-07	5.206e-07
0.875	7.972e-07	0.875	4.473e-07	0.875	6.733e-07	5.209e-07
0.876	8.018e-07	0.876	4.461e-07	0.876	6.772e-07	5.25e-07
0.877	8.047e-07	0.877	4.482e-07	0.877	6.76e-07	5.249e-07
0.878	8.081e-07	0.878	4.497e-07	0.878	6.794e-07	5.26e-07
0.879	8.1e-07	0.879	4.523e-07	0.879	6.775e-07	5.276e-07
0.88	8.131e-07	0.88	4.51e-07	0.88	6.823e-07	5.302e-07
0.881	8.158e-07	0.881	4.527e-07	0.881	6.815e-07	5.306e-07
0.882	8.194e-07	0.882	4.539e-07	0.882	6.854e-07	5.337e-07
0.883	8.211e-07	0.883	4.58e-07	0.883	6.833e-07	5.334e-07
0.884	8.246e-07	0.884	4.576e-07	0.884	6.888e-07	5.371e-07
0.885	8.274e-07	0.885	4.605e-07	0.885	6.863e-07	5.362e-07
0.886	8.313e-07	0.886	4.609e-07	0.886	6.919e-07	5.39e-07
0.887	8.317e-07	0.887	4.64e-07	0.887	6.902e-07	5.407e-07
0.888	8.375e-07	0.888	4.645e-07	0.888	6.929e-07	5.427e-07
0.889	8.398e-07	0.889	4.668e-07	0.889	6.924e-07	5.439e-07
0.89	8.44e-07	0.89	4.671e-07	0.89	6.968e-07	5.454e-07
0.891	8.463e-07	0.891	4.693e-07	0.891	6.958e-07	5.464e-07
0.892	8.502e-07	0.892	4.702e-07	0.892	6.997e-07	5.502e-07
0.893	8.527e-07	0.893	4.727e-07	0.893	6.991e-07	5.491e-07
0.894	8.567e-07	0.894	4.733e-07	0.894	7.029e-07	5.541e-07
0.895	8.578e-07	0.895	4.763e-07	0.895	7.016e-07	5.535e-07
0.896	8.618e-07	0.896	4.771e-07	0.896	7.067e-07	5.559e-07
0.897	8.669e-07	0.897	4.798e-07	0.897	7.045e-07	5.565e-07
0.898	8.697e-07	0.898	4.802e-07	0.898	7.103e-07	5.587e-07
0.899	8.73e-07	0.899	4.829e-07	0.899	7.078e-07	5.598e-07
0.9	8.775e-07	0.9	4.837e-07	0.9	7.121e-07	5.635e-07
0.901	8.811e-07	0.901	4.861e-07	0.901	7.089e-07	5.638e-07
0.902	8.844e-07	0.902	4.861e-07	0.902	7.161e-07	5.666e-07
0.903	8.869e-07	0.903	4.902e-07	0.903	7.148e-07	5.655e-07
0.904	8.91e-07	0.904	4.904e-07	0.904	7.179e-07	5.69e-07
0.905	8.95e-07	0.905	4.933e-07	0.905	7.161e-07	5.707e-07
0.906	8.987e-07	0.906	4.93e-07	0.906	7.208e-07	5.735e-07
0.907	9.017e-07	0.907	4.979e-07	0.907	7.213e-07	5.736e-07
0.908	9.052e-07	0.908	4.977e-07	0.908	7.25e-07	5.773e-07
0.909	9.096e-07	0.909	5.014e-07	0.909	7.233e-07	5.784e-07
0.91	9.152e-07	0.91	5.024e-07	0.91	7.284e-07	5.806e-07
0.911	9.186e-07	0.911	5.051e-07	0.911	7.271e-07	5.806e-07
0.912	9.228e-07	0.912	5.054e-07	0.912	7.303e-07	5.836e-07
0.913	9.274e-07	0.913	5.087e-07	0.913	7.303e-07	5.847e-07
0.914	9.31e-07	0.914	5.097e-07	0.914	7.344e-07	5.877e-07
0.915	9.351e-07	0.915	5.12e-07	0.915	7.325e-07	5.89e-07
0.916	9.39e-07	0.916	5.148e-07	0.916	7.387e-07	5.927e-07
0.917	9.422e-07	0.917	5.171e-07	0.917	7.371e-07	5.919e-07
0.918	9.466e-07	0.918	5.179e-07	0.918	7.41e-07	5.951e-07
0.919	9.514e-07	0.919	5.214e-07	0.919	7.405e-07	5.958e-07
0.92	9.558e-07	0.92	5.216e-07	0.92	7.447e-07	5.987e-07
0.921	9.604e-07	0.921	5.26e-07	0.921	7.447e-07	6.008e-07
0.922	9.652e-07	0.922	5.277e-07	0.922	7.504e-07	6.034e-07
0.923	9.682e-07	0.923	5.309e-07	0.923	7.474e-07	6.045e-07
0.924	9.747e-07	0.924	5.319e-07	0.924	7.522e-07	6.07e-07
0.925	9.776e-07	0.925	5.351e-07	0.925	7.497e-07	6.092e-07
0.926	9.828e-07	0.926	5.356e-07	0.926	7.569e-07	6.109e-07
0.927	9.882e-07	0.927	5.4e-07	0.927	7.558e-07	6.123e-07
0.928	9.934e-07	0.928	5.394e-07	0.928	7.601e-07	6.159e-07
0.929	9.975e-07	0.929	5.444e-07	0.929	7.578e-07	6.174e-07
0.93	1.003e-06	0.93	5.442e-07	0.93	7.644e-07	6.201e-07
0.931	1.006e-06	0.931	5.493e-07	0.931	7.623e-07	6.199e-07
0.932	1.015e-06	0.932	5.501e-07	0.932	7.687e-07	6.243e-07
0.933	1.019e-06	0.933	5.542e-07	0.933	7.666e-07	6.249e-07
0.934	1.026e-06	0.934	5.539e-07	0.934	7.707e-07	6.278e-07
0.935	1.03e-06	0.935	5.581e-07	0.935	7.705e-07	6.29e-07
0.936	1.035e-06	0.936	5.598e-07	0.936	7.755e-07	6.323e-07
0.937	1.041e-06	0.937	5.638e-07	0.937	7.737e-07	6.341e-07
0.938	1.046e-06	0.938	5.634e-07	0.938	7.78e-07	6.375e-07
0.939	1.052e-06	0.939	5.683e-07	0.939	7.792e-07	6.385e-07
0.94	1.057e-06	0.94	5.693e-07	0.94	7.841e-07	6.418e-07
0.941	1.063e-06	0.941	5.749e-07	0.941	7.817e-07	6.43e-07
0.942	1.07e-06	0.942	5.762e-07	0.942	7.876e-07	6.457e-07
0.943	1.076e-06	0.943	5.812e-07	0.943	7.858e-07	6.476e-07
0.944	1.081e-06	0.944	5.813e-07	0.944	7.912e-07	6.509e-07
0.945	1.088e-06	0.945	5.869e-07	0.945	7.893e-07	6.534e-07
0.946	1.094e-06	0.946	5.875e-07	0.946	7.946e-07	6.552e-07
0.947	1.1e-06	0.947	5.918e-07	0.947	7.944e-07	6.586e-07
0.948	1.107e-06	0.948	5.946e-07	0.948	7.991e-07	6.617e-07
0.949	1.115e-06	0.949	5.977e-07	0.949	7.996e-07	6.621e-07
0.95	1.121e-06	0.95	5.998e-07	0.95	8.036e-07	6.661e-07
0.951	1.127e-06	0.951	6.056e-07	0.951	8.035e-07	6.669e-07
0.952	1.133e-06	0.952	6.068e-07	0.952	8.081e-07	6.699e-07
0.953	1.14e-06	0.953	6.103e-07	0.953	8.076e-07	6.719e-07
0.954	1.147e-06	0.954	6.124e-07	0.954	8.133e-07	6.753e-07
0.955	1.154e-06	0.955	6.175e-07	0.955	8.133e-07	6.774e-07
0.956	1.163e-06	0.956	6.188e-07	0.956	8.184e-07	6.816e-07
0.957	1.169e-06	0.957	6.227e-07	0.957	8.178e-07	6.82e-07
0.958	1.178e-06	0.958	6.261e-07	0.958	8.217e-07	6.857e-07
0.959	1.185e-06	0.959	6.304e-07	0.959	8.228e-07	6.877e-07
0.96	1.192e-06	0.96	6.323e-07	0.96	8.271e-07	6.907e-07
0.961	1.2e-06	0.961	6.373e-07	0.961	8.266e-07	6.918e-07
0.962	1.206e-06	0.962	6.394e-07	0.962	8.319e-07	6.955e-07
0.963	1.214e-06	0.963	6.444e-07	0.963	8.312e-07	6.988e-07
0.964	1.222e-06	0.964	6.461e-07	0.964	8.382e-07	7.021e-07
0.965	1.229e-06	0.965	6.517e-07	0.965	8.365e-07	7.039e-07
0.966	1.237e-06	0.966	6.543e-07	0.966	8.423e-07	7.088e-07
0.967	1.247e-06	0.967	6.591e-07	0.967	8.418e-07	7.106e-07
0.968	1.253e-06	0.968	6.611e-07	0.968	8.48e-07	7.137e-07
0.969	1.261e-06	0.969	6.668e-07	0.969	8.48e-07	7.155e-07
0.97	1.27e-06	0.97	6.689e-07	0.97	8.524e-07	7.2e-07
0.971	1.279e-06	0.971	6.748e-07	0.971	8.516e-07	7.221e-07
0.972	1.289e-06	0.972	6.779e-07	0.972	8.573e-07	7.27e-07
0.973	1.297e-06	0.973	6.83e-07	0.973	8.573e-07	7.295e-07
0.974	1.307e-06	0.974	6.854e-07	0.974	8.652e-07	7.331e-07
0.975	1.317e-06	0.975	6.912e-07	0.975	8.633e-07	7.354e-07
0.976	1.326e-06	0.976	6.928e-07	0.976	8.699e-07	7.394e-07
0.977	1.336e-06	0.977	7.001e-07	0.977	8.696e-07	7.419e-07
0.978	1.346e-06	0.978	7.022e-07	0.978	8.759e-07	7.453e-07
0.979	1.356e-06	0.979	7.095e-07	0.979	8.767e-07	7.502e-07
0.98	1.367e-06	0.98	7.12e-07	0.98	8.826e-07	7.544e-07
0.981	1.378e-06	0.981	7.176e-07	0.981	8.818e-07	7.562e-07
0.982	1.388e-06	0.982	7.215e-07	0.982	8.875e-07	7.611e-07
0.983	1.4e-06	0.983	7.287e-07	0.983	8.882e-07	7.637e-07
0.984	1.412e-06	0.984	7.309e-07	0.984	8.934e-07	7.677e-07
0.985	1.424e-06	0.985	7.372e-07	0.985	8.944e-07	7.712e-07
0.986	1.434e-06	0.986	7.413e-07	0.986	9.011e-07	7.758e-07
0.987	1.448e-06	0.987	7.478e-07	0.987	9.012e-07	7.794e-07
0.988	1.46e-06	0.988	7.515e-07	0.988	9.083e-07	7.848e-07
0.989	1.471e-06	0.989	7.569e-07	0.989	9.083e-07	7.87e-07
0.99	1.483e-06	0.99	7.627e-07	0.99	9.152e-07	7.932e-07
0.991	1.498e-06	0.991	7.682e-07	0.991	9.157e-07	7.947e-07
0.992	1.51e-06	0.992	7.719e-07	0.992	9.222e-07	8e-07
0.993	1.523e-06	0.993	7.797e-07	0.993	9.229e-07	8.034e-07
0.994	1.537e-06	0.994	7.832e-07	0.994	9.28e-07	8.084e-07
0.995	1.552e-06	0.995	7.912e-07	0.995	9.281e-07	8.116e-07
0.996	1.565e-06	0.996	7.955e-07	0.996	9.372e-07	8.157e-07
0.997	1.579e-06	0.997	8.019e-07	0.997	9.381e-07	8.2e-07
0.998	1.594e-06	0.998	8.067e-07	0.998	9.448e-07	8.251e-07
0.999	1.609e-06	0.999	8.138e-07	0.999	9.449e-07	8.29e-07
1	1.623e-06	1	8.181e-07	1	9.515e-07	8.337e-07
1.001	1.639e-06	1.001	8.257e-07	1.001	9.532e-07	8.377e-07
1.002	1.654e-06	1.002	8.304e-07	1.002	9.603e-07	8.434e-07
1.003	1.67e-06	1.003	8.374e-07	1.003	9.611e-07	8.458e-07
1.004	1.688e-06	1.004	8.429e-07	1.004	9.689e-07	8.519e-07
1.005	1.704e-06	1.005	8.506e-07	1.005	9.69e-07	8.561e-07
1.006	1.722e-06	1.006	8.557e-07	1.006	9.787e-07	8.629e-07
1.007	1.739e-06	1.007	8.635e-07	1.007	9.795e-07	8.671e-07
1.008	1.755e-06	1.008	8.682e-07	1.008	9.86e-07	8.718e-07
1.009	1.774e-06	1.009	8.773e-07	1.009	9.883e-07	8.76e-07
1.01	1.79e-06	1.01	8.831e-07	1.01	9.954e-07	8.822e-07
1.011	1.81e-06	1.011	8.913e-07	1.011	9.973e-07	8.87e-07
1.012	1.827e-06	1.012	8.976e-07	1.012	1.006e-06	8.941e-07
1.013	1.846e-06	1.013	9.057e-07	1.013	1.007e-06	8.982e-07
1.014	1.864e-06	1.014	9.118e-07	1.014	1.016e-06	9.042e-07
1.015	1.886e-06	1.015	9.204e-07	1.015	1.017e-06	9.074e-07
1.016	1.906e-06	1.016	9.272e-07	1.016	1.026e-06	9.164e-07
1.017	1.928e-06	1.017	9.354e-07	1.017	1.027e-06	9.207e-07
1.018	1.949e-06	1.018	9.423e-07	1.018	1.036e-06	9.285e-07
1.019	1.97e-06	1.019	9.515e-07	1.019	1.039e-06	9.32e-07
1.02	1.992e-06	1.02	9.582e-07	1.02	1.047e-06	9.384e-07
1.021	2.013e-06	1.021	9.687e-07	1.021	1.049e-06	9.438e-07
1.022	2.034e-06	1.022	9.742e-07	1.022	1.059e-06	9.507e-07
1.023	2.058e-06	1.023	9.839e-07	1.023	1.061e-06	9.562e-07
1.024	2.081e-06	1.024	9.921e-07	1.024	1.071e-06	9.636e-07
1.025	2.106e-06	1.025	1.001e-06	1.025	1.074e-06	9.698e-07
1.026	2.13e-06	1.026	1.009e-06	1.026	1.083e-06	9.767e-07
1.027	2.155e-06	1.027	1.019e-06	1.027	1.085e-06	9.828e-07
1.028	2.181e-06	1.028	1.027e-06	1.028	1.094e-06	9.906e-07
1.029	2.209e-06	1.029	1.038e-06	1.029	1.097e-06	9.967e-07
1.03	2.236e-06	1.03	1.049e-06	1.03	1.107e-06	1.005e-06
1.031	2.262e-06	1.031	1.057e-06	1.031	1.111e-06	1.01e-06
1.032	2.289e-06	1.032	1.066e-06	1.032	1.12e-06	1.018e-06
1.033	2.315e-06	1.033	1.077e-06	1.033	1.123e-06	1.023e-06
1.034	2.343e-06	1.034	1.085e-06	1.034	1.133e-06	1.032e-06
1.035	2.371e-06	1.035	1.097e-06	1.035	1.137e-06	1.039e-06
1.036	2.401e-06	1.036	1.105e-06	1.036	1.147e-06	1.048e-06
1.037	2.431e-06	1.037	1.117e-06	1.037	1.15e-06	1.055e-06
1.038	2.462e-06	1.038	1.128e-06	1.038	1.161e-06	1.063e-06
1.039	2.495e-06	1.039	1.14e-06	1.039	1.166e-06	1.07e-06
1.04	2.526e-06	1.04	1.149e-06	1.04	1.176e-06	1.079e-06
1.041	2.559e-06	1.041	1.16e-06	1.041	1.181e-06	1.086e-06
1.042	2.59e-06	1.042	1.171e-06	1.042	1.19e-06	1.096e-06
1.043	2.625e-06	1.043	1.184e-06	1.043	1.196e-06	1.103e-06
1.044	2.658e-06	1.044	1.194e-06	1.044	1.207e-06	1.112e-06
1.045	2.694e-06	1.045	1.206e-06	1.045	1.211e-06	1.12e-06
1.046	2.729e-06	1.046	1.215e-06	1.046	1.221e-06	1.129e-06
1.047	2.764e-06	1.047	1.229e-06	1.047	1.226e-06	1.137e-06
1.048	2.799e-06	1.048	1.238e-06	1.048	1.236e-06	1.146e-06
1.049	2.836e-06	1.049	1.252e-06	1.049	1.242e-06	1.156e-06
1.05	2.874e-06	1.05	1.262e-06	1.05	1.251e-06	1.165e-06
1.051	2.915e-06	1.051	1.276e-06	1.051	1.257e-06	1.174e-06
1.052	2.954e-06	1.052	1.287e-06	1.052	1.269e-06	1.185e-06
1.053	2.994e-06	1.053	1.301e-06	1.053	1.274e-06	1.193e-06
1.054	3.036e-06	1.054	1.313e-06	1.054	1.287e-06	1.202e-06
1.055	3.077e-06	1.055	1.328e-06	1.055	1.292e-06	1.21e-06
1.056	3.117e-06	1.056	1.34e-06	1.056	1.306e-06	1.221e-06
1.057	3.162e-06	1.057	1.356e-06	1.057	1.311e-06	1.229e-06
1.058	3.205e-06	1.058	1.369e-06	1.058	1.324e-06	1.239e-06
1.059	3.246e-06	1.059	1.385e-06	1.059	1.331e-06	1.248e-06
1.06	3.286e-06	1.06	1.398e-06	1.06	1.345e-06	1.258e-06
1.061	3.327e-06	1.061	1.414e-06	1.061	1.351e-06	1.268e-06
1.062	3.372e-06	1.062	1.429e-06	1.062	1.365e-06	1.279e-06
1.063	3.42e-06	1.063	1.446e-06	1.063	1.373e-06	1.289e-06
1.064	3.467e-06	1.064	1.46e-06	1.064	1.386e-06	1.3e-06
1.065	3.518e-06	1.065	1.477e-06	1.065	1.394e-06	1.311e-06
1.066	3.565e-06	1.066	1.492e-06	1.066	1.407e-06	1.323e-06
1.067	3.618e-06	1.067	1.51e-06	1.067	1.417e-06	1.333e-06
1.068	3.669e-06	1.068	1.526e-06	1.068	1.431e-06	1.344e-06
1.069	3.723e-06	1.069	1.544e-06	1.069	1.44e-06	1.356e-06
1.07	3.777e-06	1.07	1.561e-06	1.07	1.455e-06	1.368e-06
1.071	3.834e-06	1.071	1.581e-06	1.071	1.464e-06	1.379e-06
1.072	3.89e-06	1.072	1.596e-06	1.072	1.48e-06	1.392e-06
1.073	3.948e-06	1.073	1.617e-06	1.073	1.489e-06	1.404e-06
1.074	4.002e-06	1.074	1.634e-06	1.074	1.503e-06	1.418e-06
1.075	4.06e-06	1.075	1.654e-06	1.075	1.514e-06	1.43e-06
1.076	4.122e-06	1.076	1.673e-06	1.076	1.531e-06	1.443e-06
1.077	4.183e-06	1.077	1.695e-06	1.077	1.54e-06	1.457e-06
1.078	4.243e-06	1.078	1.713e-06	1.078	1.556e-06	1.47e-06
1.079	4.306e-06	1.079	1.735e-06	1.079	1.568e-06	1.482e-06
1.08	4.367e-06	1.08	1.755e-06	1.08	1.585e-06	1.497e-06
1.081	4.433e-06	1.081	1.775e-06	1.081	1.597e-06	1.508e-06
1.082	4.497e-06	1.082	1.794e-06	1.082	1.614e-06	1.525e-06
1.083	4.563e-06	1.083	1.816e-06	1.083	1.626e-06	1.537e-06
1.084	4.631e-06	1.084	1.836e-06	1.084	1.644e-06	1.553e-06
1.085	4.702e-06	1.085	1.86e-06	1.085	1.656e-06	1.566e-06
1.086	4.769e-06	1.086	1.882e-06	1.086	1.673e-06	1.582e-06
1.087	4.842e-06	1.087	1.906e-06	1.087	1.687e-06	1.595e-06
1.088	4.913e-06	1.088	1.928e-06	1.088	1.707e-06	1.612e-06
1.089	4.986e-06	1.089	1.955e-06	1.089	1.719e-06	1.628e-06
1.09	5.057e-06	1.09	1.978e-06	1.09	1.739e-06	1.645e-06
1.091	5.134e-06	1.091	2.003e-06	1.091	1.752e-06	1.659e-06
1.092	5.208e-06	1.092	2.026e-06	1.092	1.77e-06	1.675e-06
1.093	5.283e-06	1.093	2.05e-06	1.093	1.784e-06	1.691e-06
1.094	5.359e-06	1.094	2.075e-06	1.094	1.805e-06	1.709e-06
1.095	5.442e-06	1.095	2.102e-06	1.095	1.819e-06	1.723e-06
1.096	5.52e-06	1.096	2.128e-06	1.096	1.839e-06	1.74e-06
1.097	5.6e-06	1.097	2.157e-06	1.097	1.855e-06	1.757e-06
1.098	5.682e-06	1.098	2.183e-06	1.098	1.876e-06	1.774e-06
1.099	5.768e-06	1.099	2.212e-06	1.099	1.892e-06	1.79e-06
1.1	5.852e-06	1.1	2.241e-06	1.1	1.913e-06	1.808e-06
1.101	5.94e-06	1.101	2.269e-06	1.101	1.929e-06	1.825e-06
1.102	6.027e-06	1.102	2.296e-06	1.102	1.954e-06	1.842e-06
1.103	6.118e-06	1.103	2.327e-06	1.103	1.969e-06	1.86e-06
1.104	6.207e-06	1.104	2.356e-06	1.104	1.994e-06	1.881e-06
1.105	6.301e-06	1.105	2.387e-06	1.105	2.009e-06	1.899e-06
1.106	6.391e-06	1.106	2.416e-06	1.106	2.033e-06	1.918e-06
1.107	6.487e-06	1.107	2.447e-06	1.107	2.051e-06	1.937e-06
1.108	6.581e-06	1.108	2.48e-06	1.108	2.073e-06	1.957e-06
1.109	6.677e-06	1.109	2.513e-06	1.109	2.091e-06	1.976e-06
1.11	6.774e-06	1.11	2.544e-06	1.11	2.116e-06	1.997e-06
1.111	6.874e-06	1.111	2.578e-06	1.111	2.137e-06	2.016e-06
1.112	6.972e-06	1.112	2.611e-06	1.112	2.162e-06	2.034e-06
1.113	7.075e-06	1.113	2.646e-06	1.113	2.182e-06	2.054e-06
1.114	7.18e-06	1.114	2.681e-06	1.114	2.209e-06	2.075e-06
1.115	7.288e-06	1.115	2.718e-06	1.115	2.229e-06	2.096e-06
1.116	7.391e-06	1.116	2.754e-06	1.116	2.257e-06	2.119e-06
1.117	7.497e-06	1.117	2.789e-06	1.117	2.277e-06	2.14e-06
1.118	7.604e-06	1.118	2.825e-06	1.118	2.304e-06	2.164e-06
1.119	7.714e-06	1.119	2.862e-06	1.119	2.324e-06	2.184e-06
1.12	7.82e-06	1.12	2.9e-06	1.12	2.353e-06	2.209e-06
1.121	7.933e-06	1.121	2.941e-06	1.121	2.374e-06	2.231e-06
1.122	8.042e-06	1.122	2.979e-06	1.122	2.403e-06	2.254e-06
1.123	8.16e-06	1.123	3.019e-06	1.123	2.426e-06	2.277e-06
1.124	8.274e-06	1.124	3.058e-06	1.124	2.457e-06	2.3e-06
1.125	8.39e-06	1.125	3.097e-06	1.125	2.479e-06	2.323e-06
1.126	8.506e-06	1.126	3.139e-06	1.126	2.511e-06	2.347e-06
1.127	8.629e-06	1.127	3.182e-06	1.127	2.536e-06	2.371e-06
1.128	8.747e-06	1.128	3.224e-06	1.128	2.565e-06	2.395e-06
1.129	8.868e-06	1.129	3.264e-06	1.129	2.591e-06	2.421e-06
1.13	8.988e-06	1.13	3.301e-06	1.13	2.622e-06	2.447e-06
1.131	9.11e-06	1.131	3.341e-06	1.131	2.649e-06	2.472e-06
1.132	9.231e-06	1.132	3.385e-06	1.132	2.683e-06	2.499e-06
1.133	9.356e-06	1.133	3.43e-06	1.133	2.709e-06	2.524e-06
1.134	9.481e-06	1.134	3.474e-06	1.134	2.744e-06	2.551e-06
1.135	9.614e-06	1.135	3.522e-06	1.135	2.771e-06	2.577e-06
1.136	9.742e-06	1.136	3.568e-06	1.136	2.803e-06	2.604e-06
1.137	9.873e-06	1.137	3.617e-06	1.137	2.83e-06	2.633e-06
1.138	1e-05	1.138	3.667e-06	1.138	2.865e-06	2.66e-06
1.139	1.014e-05	1.139	3.717e-06	1.139	2.895e-06	2.689e-06
1.14	1.027e-05	1.14	3.766e-06	1.14	2.931e-06	2.718e-06
1.141	1.041e-05	1.141	3.816e-06	1.141	2.961e-06	2.746e-06
1.142	1.054e-05	1.142	3.867e-06	1.142	2.997e-06	2.775e-06
1.143	1.068e-05	1.143	3.92e-06	1.143	3.03e-06	2.803e-06
1.144	1.082e-05	1.144	3.971e-06	1.144	3.066e-06	2.832e-06
1.145	1.096e-05	1.145	4.023e-06	1.145	3.096e-06	2.861e-06
1.146	1.11e-05	1.146	4.078e-06	1.146	3.134e-06	2.893e-06
1.147	1.124e-05	1.147	4.133e-06	1.147	3.167e-06	2.924e-06
1.148	1.138e-05	1.148	4.189e-06	1.148	3.206e-06	2.955e-06
1.149	1.153e-05	1.149	4.244e-06	1.149	3.237e-06	2.987e-06
1.15	1.167e-05	1.15	4.3e-06	1.15	3.272e-06	3.019e-06
1.151	1.182e-05	1.151	4.359e-06	1.151	3.303e-06	3.05e-06
1.152	1.196e-05	1.152	4.416e-06	1.152	3.34e-06	3.082e-06
1.153	1.212e-05	1.153	4.476e-06	1.153	3.375e-06	3.114e-06
1.154	1.226e-05	1.154	4.533e-06	1.154	3.416e-06	3.148e-06
1.155	1.242e-05	1.155	4.592e-06	1.155	3.451e-06	3.18e-06
1.156	1.257e-05	1.156	4.654e-06	1.156	3.493e-06	3.214e-06
1.157	1.272e-05	1.157	4.718e-06	1.157	3.529e-06	3.247e-06
1.158	1.288e-05	1.158	4.78e-06	1.158	3.574e-06	3.278e-06
1.159	1.303e-05	1.159	4.843e-06	1.159	3.612e-06	3.308e-06
1.16	1.318e-05	1.16	4.907e-06	1.16	3.656e-06	3.34e-06
1.161	1.334e-05	1.161	4.973e-06	1.161	3.696e-06	3.375e-06
1.162	1.35e-05	1.162	5.036e-06	1.162	3.74e-06	3.412e-06
1.163	1.366e-05	1.163	5.101e-06	1.163	3.781e-06	3.448e-06
1.164	1.382e-05	1.164	5.167e-06	1.164	3.827e-06	3.485e-06
1.165	1.398e-05	1.165	5.232e-06	1.165	3.868e-06	3.523e-06
1.166	1.415e-05	1.166	5.299e-06	1.166	3.915e-06	3.56e-06
1.167	1.431e-05	1.167	5.368e-06	1.167	3.956e-06	3.598e-06
1.168	1.447e-05	1.168	5.437e-06	1.168	4.004e-06	3.638e-06
1.169	1.464e-05	1.169	5.508e-06	1.169	4.048e-06	3.677e-06
1.17	1.481e-05	1.17	5.578e-06	1.17	4.098e-06	3.716e-06
1.171	1.498e-05	1.171	5.65e-06	1.171	4.141e-06	3.756e-06
1.172	1.515e-05	1.172	5.725e-06	1.172	4.192e-06	3.797e-06
1.173	1.532e-05	1.173	5.798e-06	1.173	4.237e-06	3.838e-06
1.174	1.549e-05	1.174	5.871e-06	1.174	4.289e-06	3.88e-06
1.175	1.566e-05	1.175	5.949e-06	1.175	4.333e-06	3.921e-06
1.176	1.583e-05	1.176	6.024e-06	1.176	4.385e-06	3.963e-06
1.177	1.601e-05	1.177	6.103e-06	1.177	4.433e-06	4.003e-06
1.178	1.618e-05	1.178	6.181e-06	1.178	4.487e-06	4.047e-06
1.179	1.636e-05	1.179	6.26e-06	1.179	4.534e-06	4.09e-06
1.18	1.653e-05	1.18	6.341e-06	1.18	4.59e-06	4.136e-06
1.181	1.671e-05	1.181	6.421e-06	1.181	4.639e-06	4.181e-06
1.182	1.688e-05	1.182	6.502e-06	1.182	4.696e-06	4.228e-06
1.183	1.706e-05	1.183	6.584e-06	1.183	4.745e-06	4.27e-06
1.184	1.724e-05	1.184	6.665e-06	1.184	4.802e-06	4.316e-06
1.185	1.742e-05	1.185	6.748e-06	1.185	4.855e-06	4.363e-06
1.186	1.76e-05	1.186	6.835e-06	1.186	4.912e-06	4.411e-06
1.187	1.778e-05	1.187	6.92e-06	1.187	4.966e-06	4.459e-06
1.188	1.796e-05	1.188	7.006e-06	1.188	5.025e-06	4.505e-06
1.189	1.815e-05	1.189	7.095e-06	1.189	5.077e-06	4.552e-06
1.19	1.833e-05	1.19	7.186e-06	1.19	5.137e-06	4.602e-06
1.191	1.852e-05	1.191	7.275e-06	1.191	5.191e-06	4.653e-06
1.192	1.87e-05	1.192	7.365e-06	1.192	5.249e-06	4.702e-06
1.193	1.889e-05	1.193	7.455e-06	1.193	5.305e-06	4.752e-06
1.194	1.906e-05	1.194	7.547e-06	1.194	5.366e-06	4.804e-06
1.195	1.925e-05	1.195	7.641e-06	1.195	5.424e-06	4.855e-06
1.196	1.944e-05	1.196	7.734e-06	1.196	5.488e-06	4.909e-06
1.197	1.963e-05	1.197	7.826e-06	1.197	5.547e-06	4.961e-06
1.198	1.982e-05	1.198	7.922e-06	1.198	5.61e-06	5.013e-06
1.199	2.002e-05	1.199	8.016e-06	1.199	5.671e-06	5.064e-06
1.2	2.02e-05	1.2	8.112e-06	1.2	5.737e-06	5.119e-06
1.201	2.04e-05	1.201	8.211e-06	1.201	5.798e-06	5.172e-06
1.202	2.059e-05	1.202	8.31e-06	1.202	5.865e-06	5.223e-06
1.203	2.079e-05	1.203	8.408e-06	1.203	5.928e-06	5.28e-06
1.204	2.097e-05	1.204	8.509e-06	1.204	5.998e-06	5.335e-06
1.205	2.117e-05	1.205	8.61e-06	1.205	6.06e-06	5.391e-06
1.206	2.136e-05	1.206	8.712e-06	1.206	6.13e-06	5.449e-06
1.207	2.156e-05	1.207	8.813e-06	1.207	6.195e-06	5.505e-06
1.208	2.175e-05	1.208	8.916e-06	1.208	6.268e-06	5.564e-06
1.209	2.196e-05	1.209	9.02e-06	1.209	6.334e-06	5.622e-06
1.21	2.215e-05	1.21	9.121e-06	1.21	6.406e-06	5.681e-06
1.211	2.236e-05	1.211	9.225e-06	1.211	6.475e-06	5.743e-06
1.212	2.255e-05	1.212	9.331e-06	1.212	6.549e-06	5.805e-06
1.213	2.276e-05	1.213	9.438e-06	1.213	6.616e-06	5.865e-06
1.214	2.296e-05	1.214	9.548e-06	1.214	6.69e-06	5.928e-06
1.215	2.317e-05	1.215	9.657e-06	1.215	6.761e-06	5.99e-06
1.216	2.337e-05	1.216	9.769e-06	1.216	6.84e-06	6.053e-06
1.217	2.358e-05	1.217	9.878e-06	1.217	6.91e-06	6.115e-06
1.218	2.378e-05	1.218	9.992e-06	1.218	6.987e-06	6.181e-06
1.219	2.399e-05	1.219	1.011e-05	1.219	7.062e-06	6.246e-06
1.22	2.419e-05	1.22	1.022e-05	1.22	7.143e-06	6.313e-06
1.221	2.44e-05	1.221	1.033e-05	1.221	7.22e-06	6.378e-06
1.222	2.46e-05	1.222	1.044e-05	1.222	7.3e-06	6.446e-06
1.223	2.481e-05	1.223	1.056e-05	1.223	7.376e-06	6.512e-06
1.224	2.501e-05	1.224	1.068e-05	1.224	7.457e-06	6.581e-06
1.225	2.522e-05	1.225	1.08e-05	1.225	7.533e-06	6.65e-06
1.226	2.543e-05	1.226	1.092e-05	1.226	7.62e-06	6.718e-06
1.227	2.564e-05	1.227	1.104e-05	1.227	7.698e-06	6.79e-06
1.228	2.585e-05	1.228	1.116e-05	1.228	7.783e-06	6.862e-06
1.229	2.607e-05	1.229	1.127e-05	1.229	7.864e-06	6.933e-06
1.23	2.628e-05	1.23	1.14e-05	1.23	7.951e-06	7.007e-06
1.231	2.649e-05	1.231	1.152e-05	1.231	8.031e-06	7.079e-06
1.232	2.67e-05	1.232	1.164e-05	1.232	8.119e-06	7.157e-06
1.233	2.691e-05	1.233	1.177e-05	1.233	8.204e-06	7.231e-06
1.234	2.712e-05	1.234	1.189e-05	1.234	8.292e-06	7.306e-06
1.235	2.734e-05	1.235	1.202e-05	1.235	8.375e-06	7.381e-06
1.236	2.754e-05	1.236	1.215e-05	1.236	8.467e-06	7.456e-06
1.237	2.776e-05	1.237	1.227e-05	1.237	8.552e-06	7.533e-06
1.238	2.797e-05	1.238	1.24e-05	1.238	8.644e-06	7.612e-06
1.239	2.819e-05	1.239	1.253e-05	1.239	8.732e-06	7.691e-06
1.24	2.841e-05	1.24	1.266e-05	1.24	8.823e-06	7.768e-06
1.241	2.863e-05	1.241	1.279e-05	1.241	8.913e-06	7.846e-06
1.242	2.883e-05	1.242	1.293e-05	1.242	9.005e-06	7.927e-06
1.243	2.905e-05	1.243	1.306e-05	1.243	9.093e-06	8.005e-06
1.244	2.927e-05	1.244	1.318e-05	1.244	9.187e-06	8.087e-06
1.245	2.949e-05	1.245	1.332e-05	1.245	9.277e-06	8.171e-06
1.246	2.971e-05	1.246	1.345e-05	1.246	9.372e-06	8.252e-06
1.247	2.993e-05	1.247	1.359e-05	1.247	9.465e-06	8.336e-06
1.248	3.015e-05	1.248	1.373e-05	1.248	9.566e-06	8.42e-06
1.249	3.037e-05	1.249	1.386e-05	1.249	9.66e-06	8.506e-06
1.25	3.059e-05	1.25	1.4e-05	1.25	9.76e-06	8.591e-06
1.251	3.082e-05	1.251	1.414e-05	1.251	9.855e-06	8.68e-06
1.252	3.104e-05	1.252	1.428e-05	1.252	9.956e-06	8.765e-06
1.253	3.126e-05	1.253	1.442e-05	1.253	1.006e-05	8.851e-06
1.254	3.148e-05	1.254	1.457e-05	1.254	1.016e-05	8.941e-06
1.255	3.17e-05	1.255	1.471e-05	1.255	1.026e-05	9.029e-06
1.256	3.192e-05	1.256	1.485e-05	1.256	1.036e-05	9.115e-06
1.257	3.215e-05	1.257	1.5e-05	1.257	1.046e-05	9.205e-06
1.258	3.236e-05	1.258	1.515e-05	1.258	1.057e-05	9.294e-06
1.259	3.259e-05	1.259	1.529e-05	1.259	1.067e-05	9.383e-06
1.26	3.281e-05	1.26	1.544e-05	1.26	1.078e-05	9.477e-06
1.261	3.303e-05	1.261	1.558e-05	1.261	1.088e-05	9.571e-06
1.262	3.325e-05	1.262	1.573e-05	1.262	1.099e-05	9.667e-06
1.263	3.348e-05	1.263	1.588e-05	1.263	1.109e-05	9.763e-06
1.264	3.37e-05	1.264	1.603e-05	1.264	1.12e-05	9.856e-06
1.265	3.393e-05	1.265	1.618e-05	1.265	1.13e-05	9.952e-06
1.266	3.415e-05	1.266	1.633e-05	1.266	1.142e-05	1.005e-05
1.267	3.438e-05	1.267	1.648e-05	1.267	1.152e-05	1.015e-05
1.268	3.46e-05	1.268	1.663e-05	1.268	1.164e-05	1.025e-05
1.269	3.482e-05	1.269	1.678e-05	1.269	1.174e-05	1.035e-05
1.27	3.504e-05	1.27	1.694e-05	1.27	1.186e-05	1.044e-05
1.271	3.527e-05	1.271	1.709e-05	1.271	1.197e-05	1.055e-05
1.272	3.55e-05	1.272	1.724e-05	1.272	1.209e-05	1.065e-05
1.273	3.573e-05	1.273	1.74e-05	1.273	1.22e-05	1.075e-05
1.274	3.596e-05	1.274	1.756e-05	1.274	1.232e-05	1.085e-05
1.275	3.619e-05	1.275	1.771e-05	1.275	1.243e-05	1.096e-05
1.276	3.642e-05	1.276	1.787e-05	1.276	1.255e-05	1.106e-05
1.277	3.664e-05	1.277	1.803e-05	1.277	1.266e-05	1.117e-05
1.278	3.687e-05	1.278	1.819e-05	1.278	1.279e-05	1.127e-05
1.279	3.709e-05	1.279	1.835e-05	1.279	1.29e-05	1.138e-05
1.28	3.732e-05	1.28	1.851e-05	1.28	1.302e-05	1.148e-05
1.281	3.755e-05	1.281	1.867e-05	1.281	1.313e-05	1.159e-05
1.282	3.778e-05	1.282	1.884e-05	1.282	1.326e-05	1.17e-05
1.283	3.801e-05	1.283	1.899e-05	1.283	1.338e-05	1.181e-05
1.284	3.824e-05	1.284	1.914e-05	1.284	1.35e-05	1.192e-05
1.285	3.847e-05	1.285	1.93e-05	1.285	1.362e-05	1.203e-05
1.286	3.87e-05	1.286	1.947e-05	1.286	1.375e-05	1.214e-05
1.287	3.893e-05	1.287	1.963e-05	1.287	1.387e-05	1.226e-05
1.288	3.916e-05	1.288	1.98e-05	1.288	1.4e-05	1.237e-05
1.289	3.94e-05	1.289	1.997e-05	1.289	1.413e-05	1.249e-05
1.29	3.962e-05	1.29	2.014e-05	1.29	1.425e-05	1.26e-05
1.291	3.986e-05	1.291	2.03e-05	1.291	1.438e-05	1.272e-05
1.292	4.009e-05	1.292	2.047e-05	1.292	1.451e-05	1.283e-05
1.293	4.032e-05	1.293	2.064e-05	1.293	1.464e-05	1.295e-05
1.294	4.054e-05	1.294	2.081e-05	1.294	1.477e-05	1.307e-05
1.295	4.077e-05	1.295	2.098e-05	1.295	1.49e-05	1.318e-05
1.296	4.1e-05	1.296	2.115e-05	1.296	1.504e-05	1.33e-05
1.297	4.123e-05	1.297	2.132e-05	1.297	1.517e-05	1.342e-05
1.298	4.147e-05	1.298	2.149e-05	1.298	1.53e-05	1.355e-05
1.299	4.17e-05	1.299	2.166e-05	1.299	1.544e-05	1.367e-05
1.3	4.193e-05	1.3	2.184e-05	1.3	1.557e-05	1.379e-05
1.301	4.217e-05	1.301	2.201e-05	1.301	1.57e-05	1.392e-05
1.302	4.24e-05	1.302	2.219e-05	1.302	1.585e-05	1.404e-05
1.303	4.263e-05	1.303	2.236e-05	1.303	1.598e-05	1.417e-05
1.304	4.286e-05	1.304	2.254e-05	1.304	1.612e-05	1.429e-05
1.305	4.309e-05	1.305	2.271e-05	1.305	1.625e-05	1.442e-05
1.306	4.332e-05	1.306	2.29e-05	1.306	1.639e-05	1.455e-05
1.307	4.355e-05	1.307	2.307e-05	1.307	1.653e-05	1.468e-05
1.308	4.378e-05	1.308	2.325e-05	1.308	1.667e-05	1.481e-05
1.309	4.402e-05	1.309	2.343e-05	1.309	1.681e-05	1.494e-05
1.31	4.425e-05	1.31	2.361e-05	1.31	1.695e-05	1.507e-05
1.311	4.449e-05	1.311	2.379e-05	1.311	1.709e-05	1.521e-05
1.312	4.471e-05	1.312	2.397e-05	1.312	1.723e-05	1.534e-05
1.313	4.495e-05	1.313	2.415e-05	1.313	1.737e-05	1.547e-05
1.314	4.518e-05	1.314	2.433e-05	1.314	1.752e-05	1.56e-05
1.315	4.541e-05	1.315	2.451e-05	1.315	1.766e-05	1.574e-05
1.316	4.564e-05	1.316	2.47e-05	1.316	1.781e-05	1.588e-05
1.317	4.588e-05	1.317	2.487e-05	1.317	1.795e-05	1.601e-05
1.318	4.611e-05	1.318	2.505e-05	1.318	1.81e-05	1.615e-05
1.319	4.635e-05	1.319	2.523e-05	1.319	1.825e-05	1.629e-05
1.32	4.658e-05	1.32	2.542e-05	1.32	1.84e-05	1.643e-05
1.321	4.682e-05	1.321	2.56e-05	1.321	1.855e-05	1.657e-05
1.322	4.705e-05	1.322	2.579e-05	1.322	1.87e-05	1.671e-05
1.323	4.728e-05	1.323	2.598e-05	1.323	1.885e-05	1.685e-05
1.324	4.752e-05	1.324	2.616e-05	1.324	1.899e-05	1.699e-05
1.325	4.775e-05	1.325	2.635e-05	1.325	1.913e-05	1.713e-05
1.326	4.798e-05	1.326	2.654e-05	1.326	1.929e-05	1.727e-05
1.327	4.821e-05	1.327	2.672e-05	1.327	1.944e-05	1.742e-05
1.328	4.844e-05	1.328	2.691e-05	1.328	1.96e-05	1.756e-05
1.329	4.867e-05	1.329	2.709e-05	1.329	1.975e-05	1.771e-05
1.33	4.889e-05	1.33	2.728e-05	1.33	1.991e-05	1.785e-05
1.331	4.913e-05	1.331	2.746e-05	1.331	2.006e-05	1.8e-05
1.332	4.936e-05	1.332	2.766e-05	1.332	2.022e-05	1.815e-05
1.333	4.959e-05	1.333	2.784e-05	1.333	2.038e-05	1.83e-05
1.334	4.982e-05	1.334	2.804e-05	1.334	2.054e-05	1.845e-05
1.335	5.006e-05	1.335	2.822e-05	1.335	2.069e-05	1.86e-05
1.336	5.028e-05	1.336	2.842e-05	1.336	2.085e-05	1.875e-05
1.337	5.051e-05	1.337	2.86e-05	1.337	2.1e-05	1.89e-05
1.338	5.073e-05	1.338	2.88e-05	1.338	2.117e-05	1.904e-05
1.339	5.097e-05	1.339	2.898e-05	1.339	2.133e-05	1.919e-05
1.34	5.119e-05	1.34	2.917e-05	1.34	2.149e-05	1.935e-05
1.341	5.143e-05	1.341	2.936e-05	1.341	2.165e-05	1.95e-05
1.342	5.165e-05	1.342	2.956e-05	1.342	2.181e-05	1.966e-05
1.343	5.188e-05	1.343	2.975e-05	1.343	2.198e-05	1.981e-05
1.344	5.211e-05	1.344	2.994e-05	1.344	2.214e-05	1.997e-05
1.345	5.234e-05	1.345	3.013e-05	1.345	2.231e-05	2.013e-05
1.346	5.256e-05	1.346	3.033e-05	1.346	2.247e-05	2.029e-05
1.347	5.28e-05	1.347	3.052e-05	1.347	2.264e-05	2.045e-05
1.348	5.302e-05	1.348	3.072e-05	1.348	2.281e-05	2.06e-05
1.349	5.325e-05	1.349	3.091e-05	1.349	2.297e-05	2.077e-05
1.35	5.348e-05	1.35	3.111e-05	1.35	2.315e-05	2.092e-05
1.351	5.371e-05	1.351	3.13e-05	1.351	2.331e-05	2.108e-05
1.352	5.393e-05	1.352	3.15e-05	1.352	2.348e-05	2.124e-05
1.353	5.417e-05	1.353	3.169e-05	1.353	2.365e-05	2.141e-05
1.354	5.44e-05	1.354	3.189e-05	1.354	2.382e-05	2.157e-05
1.355	5.463e-05	1.355	3.208e-05	1.355	2.399e-05	2.174e-05
1.356	5.485e-05	1.356	3.228e-05	1.356	2.417e-05	2.19e-05
1.357	5.508e-05	1.357	3.247e-05	1.357	2.434e-05	2.207e-05
1.358	5.53e-05	1.358	3.267e-05	1.358	2.451e-05	2.224e-05
1.359	5.553e-05	1.359	3.286e-05	1.359	2.468e-05	2.241e-05
1.36	5.576e-05	1.36	3.305e-05	1.36	2.485e-05	2.257e-05
1.361	5.599e-05	1.361	3.325e-05	1.361	2.502e-05	2.274e-05
1.362	5.621e-05	1.362	3.345e-05	1.362	2.52e-05	2.292e-05
1.363	5.643e-05	1.363	3.364e-05	1.363	2.537e-05	2.309e-05
1.364	5.665e-05	1.364	3.384e-05	1.364	2.555e-05	2.326e-05
1.365	5.688e-05	1.365	3.403e-05	1.365	2.572e-05	2.343e-05
1.366	5.71e-05	1.366	3.424e-05	1.366	2.59e-05	2.36e-05
1.367	5.732e-05	1.367	3.443e-05	1.367	2.608e-05	2.377e-05
1.368	5.754e-05	1.368	3.463e-05	1.368	2.626e-05	2.395e-05
1.369	5.777e-05	1.369	3.481e-05	1.369	2.643e-05	2.412e-05
1.37	5.798e-05	1.37	3.501e-05	1.37	2.661e-05	2.43e-05
1.371	5.821e-05	1.371	3.52e-05	1.371	2.679e-05	2.447e-05
1.372	5.842e-05	1.372	3.54e-05	1.372	2.697e-05	2.465e-05
1.373	5.864e-05	1.373	3.559e-05	1.373	2.715e-05	2.482e-05
1.374	5.886e-05	1.374	3.579e-05	1.374	2.733e-05	2.499e-05
1.375	5.908e-05	1.375	3.598e-05	1.375	2.751e-05	2.517e-05
1.376	5.93e-05	1.376	3.618e-05	1.376	2.769e-05	2.535e-05
1.377	5.953e-05	1.377	3.638e-05	1.377	2.787e-05	2.553e-05
1.378	5.974e-05	1.378	3.658e-05	1.378	2.806e-05	2.571e-05
1.379	5.997e-05	1.379	3.676e-05	1.379	2.824e-05	2.589e-05
1.38	6.018e-05	1.38	3.696e-05	1.38	2.842e-05	2.607e-05
1.381	6.039e-05	1.381	3.715e-05	1.381	2.861e-05	2.625e-05
1.382	6.061e-05	1.382	3.735e-05	1.382	2.879e-05	2.643e-05
1.383	6.083e-05	1.383	3.754e-05	1.383	2.897e-05	2.661e-05
1.384	6.105e-05	1.384	3.774e-05	1.384	2.915e-05	2.679e-05
1.385	6.127e-05	1.385	3.793e-05	1.385	2.934e-05	2.697e-05
1.386	6.148e-05	1.386	3.813e-05	1.386	2.952e-05	2.715e-05
1.387	6.169e-05	1.387	3.832e-05	1.387	2.971e-05	2.734e-05
1.388	6.191e-05	1.388	3.852e-05	1.388	2.99e-05	2.752e-05
1.389	6.213e-05	1.389	3.872e-05	1.389	3.009e-05	2.771e-05
1.39	6.234e-05	1.39	3.891e-05	1.39	3.028e-05	2.789e-05
1.391	6.256e-05	1.391	3.91e-05	1.391	3.046e-05	2.808e-05
1.392	6.276e-05	1.392	3.93e-05	1.392	3.065e-05	2.826e-05
1.393	6.298e-05	1.393	3.949e-05	1.393	3.085e-05	2.846e-05
1.394	6.319e-05	1.394	3.968e-05	1.394	3.104e-05	2.864e-05
1.395	6.341e-05	1.395	3.987e-05	1.395	3.123e-05	2.883e-05
1.396	6.362e-05	1.396	4.007e-05	1.396	3.142e-05	2.902e-05
1.397	6.383e-05	1.397	4.025e-05	1.397	3.161e-05	2.921e-05
1.398	6.403e-05	1.398	4.045e-05	1.398	3.18e-05	2.94e-05
1.399	6.424e-05	1.399	4.063e-05	1.399	3.199e-05	2.959e-05
1.4	6.444e-05	1.4	4.082e-05	1.4	3.218e-05	2.978e-05
1.401	6.465e-05	1.401	4.1e-05	1.401	3.237e-05	2.997e-05
1.402	6.486e-05	1.402	4.12e-05	1.402	3.257e-05	3.016e-05
1.403	6.507e-05	1.403	4.138e-05	1.403	3.275e-05	3.036e-05
1.404	6.527e-05	1.404	4.157e-05	1.404	3.294e-05	3.055e-05
1.405	6.547e-05	1.405	4.176e-05	1.405	3.314e-05	3.074e-05
1.406	6.568e-05	1.406	4.195e-05	1.406	3.333e-05	3.094e-05
1.407	6.589e-05	1.407	4.213e-05	1.407	3.352e-05	3.114e-05
1.408	6.609e-05	1.408	4.232e-05	1.408	3.372e-05	3.133e-05
1.409	6.628e-05	1.409	4.25e-05	1.409	3.391e-05	3.153e-05
1.41	6.648e-05	1.41	4.269e-05	1.41	3.411e-05	3.172e-05
1.411	6.668e-05	1.411	4.287e-05	1.411	3.43e-05	3.192e-05
1.412	6.689e-05	1.412	4.305e-05	1.412	3.45e-05	3.211e-05
1.413	6.709e-05	1.413	4.323e-05	1.413	3.469e-05	3.231e-05
1.414	6.729e-05	1.414	4.342e-05	1.414	3.488e-05	3.25e-05
1.415	6.748e-05	1.415	4.36e-05	1.415	3.507e-05	3.27e-05
1.416	6.768e-05	1.416	4.378e-05	1.416	3.527e-05	3.289e-05
1.417	6.788e-05	1.417	4.396e-05	1.417	3.546e-05	3.309e-05
1.418	6.807e-05	1.418	4.414e-05	1.418	3.566e-05	3.329e-05
1.419	6.826e-05	1.419	4.431e-05	1.419	3.585e-05	3.349e-05
1.42	6.845e-05	1.42	4.449e-05	1.42	3.605e-05	3.369e-05
1.421	6.864e-05	1.421	4.466e-05	1.421	3.625e-05	3.389e-05
1.422	6.883e-05	1.422	4.484e-05	1.422	3.645e-05	3.409e-05
1.423	6.903e-05	1.423	4.502e-05	1.423	3.664e-05	3.429e-05
1.424	6.922e-05	1.424	4.519e-05	1.424	3.684e-05	3.449e-05
1.425	6.941e-05	1.425	4.536e-05	1.425	3.703e-05	3.469e-05
1.426	6.96e-05	1.426	4.554e-05	1.426	3.723e-05	3.487e-05
1.427	6.979e-05	1.427	4.571e-05	1.427	3.743e-05	3.508e-05
1.428	6.997e-05	1.428	4.588e-05	1.428	3.763e-05	3.528e-05
1.429	7.016e-05	1.429	4.605e-05	1.429	3.783e-05	3.548e-05
1.43	7.034e-05	1.43	4.622e-05	1.43	3.803e-05	3.568e-05
1.431	7.053e-05	1.431	4.639e-05	1.431	3.822e-05	3.589e-05
1.432	7.071e-05	1.432	4.656e-05	1.432	3.842e-05	3.609e-05
1.433	7.089e-05	1.433	4.673e-05	1.433	3.862e-05	3.63e-05
1.434	7.108e-05	1.434	4.69e-05	1.434	3.883e-05	3.65e-05
1.435	7.126e-05	1.435	4.706e-05	1.435	3.903e-05	3.67e-05
1.436	7.144e-05	1.436	4.722e-05	1.436	3.923e-05	3.69e-05
1.437	7.162e-05	1.437	4.738e-05	1.437	3.942e-05	3.711e-05
1.438	7.18e-05	1.438	4.755e-05	1.438	3.963e-05	3.731e-05
1.439	7.198e-05	1.439	4.77e-05	1.439	3.982e-05	3.751e-05
1.44	7.215e-05	1.44	4.787e-05	1.44	4.003e-05	3.772e-05
1.441	7.233e-05	1.441	4.802e-05	1.441	4.022e-05	3.793e-05
1.442	7.25e-05	1.442	4.818e-05	1.442	4.043e-05	3.813e-05
1.443	7.268e-05	1.443	4.834e-05	1.443	4.062e-05	3.834e-05
1.444	7.285e-05	1.444	4.849e-05	1.444	4.082e-05	3.854e-05
1.445	7.302e-05	1.445	4.863e-05	1.445	4.101e-05	3.876e-05
1.446	7.32e-05	1.446	4.879e-05	1.446	4.122e-05	3.896e-05
1.447	7.337e-05	1.447	4.894e-05	1.447	4.141e-05	3.917e-05
1.448	7.353e-05	1.448	4.909e-05	1.448	4.162e-05	3.938e-05
1.449	7.37e-05	1.449	4.924e-05	1.449	4.182e-05	3.959e-05
1.45	7.386e-05	1.45	4.939e-05	1.45	4.202e-05	3.979e-05
1.451	7.403e-05	1.451	4.953e-05	1.451	4.221e-05	4e-05
1.452	7.418e-05	1.452	4.967e-05	1.452	4.242e-05	4.021e-05
1.453	7.434e-05	1.453	4.982e-05	1.453	4.261e-05	4.042e-05
1.454	7.451e-05	1.454	4.996e-05	1.454	4.281e-05	4.062e-05
1.455	7.467e-05	1.455	5.01e-05	1.455	4.301e-05	4.083e-05
1.456	7.483e-05	1.456	5.024e-05	1.456	4.321e-05	4.103e-05
1.457	7.499e-05	1.457	5.038e-05	1.457	4.34e-05	4.124e-05
1.458	7.514e-05	1.458	5.051e-05	1.458	4.361e-05	4.144e-05
1.459	7.53e-05	1.459	5.063e-05	1.459	4.38e-05	4.166e-05
1.46	7.546e-05	1.46	5.077e-05	1.46	4.401e-05	4.186e-05
1.461	7.561e-05	1.461	5.09e-05	1.461	4.42e-05	4.207e-05
1.462	7.576e-05	1.462	5.103e-05	1.462	4.441e-05	4.228e-05
1.463	7.591e-05	1.463	5.116e-05	1.463	4.459e-05	4.249e-05
1.464	7.606e-05	1.464	5.129e-05	1.464	4.48e-05	4.269e-05
1.465	7.621e-05	1.465	5.141e-05	1.465	4.499e-05	4.29e-05
1.466	7.636e-05	1.466	5.154e-05	1.466	4.52e-05	4.311e-05
1.467	7.651e-05	1.467	5.166e-05	1.467	4.539e-05	4.332e-05
1.468	7.665e-05	1.468	5.179e-05	1.468	4.559e-05	4.352e-05
1.469	7.679e-05	1.469	5.19e-05	1.469	4.578e-05	4.373e-05
1.47	7.693e-05	1.47	5.202e-05	1.47	4.599e-05	4.394e-05
1.471	7.707e-05	1.471	5.214e-05	1.471	4.618e-05	4.415e-05
1.472	7.721e-05	1.472	5.226e-05	1.472	4.638e-05	4.436e-05
1.473	7.735e-05	1.473	5.237e-05	1.473	4.658e-05	4.457e-05
1.474	7.749e-05	1.474	5.248e-05	1.474	4.678e-05	4.477e-05
1.475	7.763e-05	1.475	5.259e-05	1.475	4.698e-05	4.498e-05
1.476	7.776e-05	1.476	5.27e-05	1.476	4.718e-05	4.519e-05
1.477	7.79e-05	1.477	5.281e-05	1.477	4.737e-05	4.54e-05
1.478	7.803e-05	1.478	5.292e-05	1.478	4.757e-05	4.561e-05
1.479	7.816e-05	1.479	5.302e-05	1.479	4.776e-05	4.582e-05
1.48	7.828e-05	1.48	5.312e-05	1.48	4.796e-05	4.603e-05
1.481	7.841e-05	1.481	5.322e-05	1.481	4.815e-05	4.624e-05
1.482	7.854e-05	1.482	5.333e-05	1.482	4.835e-05	4.645e-05
1.483	7.866e-05	1.483	5.342e-05	1.483	4.853e-05	4.666e-05
1.484	7.879e-05	1.484	5.352e-05	1.484	4.874e-05	4.687e-05
1.485	7.891e-05	1.485	5.362e-05	1.485	4.892e-05	4.708e-05
1.486	7.903e-05	1.486	5.371e-05	1.486	4.912e-05	4.728e-05
1.487	7.915e-05	1.487	5.381e-05	1.487	4.931e-05	4.749e-05
1.488	7.927e-05	1.488	5.39e-05	1.488	4.951e-05	4.77e-05
1.489	7.938e-05	1.489	5.398e-05	1.489	4.969e-05	4.791e-05
1.49	7.949e-05	1.49	5.408e-05	1.49	4.989e-05	4.812e-05
1.491	7.961e-05	1.491	5.416e-05	1.491	5.008e-05	4.833e-05
1.492	7.972e-05	1.492	5.425e-05	1.492	5.028e-05	4.853e-05
1.493	7.983e-05	1.493	5.433e-05	1.493	5.046e-05	4.874e-05
1.494	7.993e-05	1.494	5.442e-05	1.494	5.065e-05	4.894e-05
1.495	8.003e-05	1.495	5.449e-05	1.495	5.083e-05	4.915e-05
1.496	8.014e-05	1.496	5.457e-05	1.496	5.103e-05	4.936e-05
1.497	8.024e-05	1.497	5.464e-05	1.497	5.121e-05	4.957e-05
1.498	8.034e-05	1.498	5.472e-05	1.498	5.141e-05	4.977e-05
1.499	8.044e-05	1.499	5.479e-05	1.499	5.159e-05	4.998e-05
1.5	8.054e-05	1.5	5.486e-05	1.5	5.178e-05	5.019e-05
1.501	8.063e-05	1.501	5.493e-05	1.501	5.197e-05	5.04e-05
1.502	8.073e-05	1.502	5.5e-05	1.502	5.216e-05	5.058e-05
1.503	8.082e-05	1.503	5.507e-05	1.503	5.234e-05	5.079e-05
1.504	8.091e-05	1.504	5.514e-05	1.504	5.253e-05	5.1e-05
1.505	8.1e-05	1.505	5.52e-05	1.505	5.271e-05	5.121e-05
1.506	8.108e-05	1.506	5.526e-05	1.506	5.29e-05	5.141e-05
1.507	8.117e-05	1.507	5.532e-05	1.507	5.308e-05	5.162e-05
1.508	8.125e-05	1.508	5.538e-05	1.508	5.327e-05	5.182e-05
1.509	8.133e-05	1.509	5.543e-05	1.509	5.345e-05	5.203e-05
1.51	8.141e-05	1.51	5.549e-05	1.51	5.364e-05	5.223e-05
1.511	8.149e-05	1.511	5.554e-05	1.511	5.382e-05	5.244e-05
1.512	8.156e-05	1.512	5.56e-05	1.512	5.401e-05	5.264e-05
1.513	8.164e-05	1.513	5.564e-05	1.513	5.419e-05	5.285e-05
1.514	8.171e-05	1.514	5.569e-05	1.514	5.438e-05	5.304e-05
1.515	8.178e-05	1.515	5.574e-05	1.515	5.456e-05	5.325e-05
1.516	8.184e-05	1.516	5.578e-05	1.516	5.475e-05	5.345e-05
1.517	8.191e-05	1.517	5.582e-05	1.517	5.492e-05	5.366e-05
1.518	8.197e-05	1.518	5.587e-05	1.518	5.511e-05	5.386e-05
1.519	8.203e-05	1.519	5.591e-05	1.519	5.528e-05	5.407e-05
1.52	8.209e-05	1.52	5.595e-05	1.52	5.546e-05	5.426e-05
1.521	8.215e-05	1.521	5.598e-05	1.521	5.564e-05	5.448e-05
1.522	8.221e-05	1.522	5.602e-05	1.522	5.582e-05	5.467e-05
1.523	8.226e-05	1.523	5.605e-05	1.523	5.599e-05	5.488e-05
1.524	8.232e-05	1.524	5.609e-05	1.524	5.618e-05	5.508e-05
1.525	8.237e-05	1.525	5.611e-05	1.525	5.634e-05	5.528e-05
1.526	8.242e-05	1.526	5.615e-05	1.526	5.652e-05	5.548e-05
1.527	8.247e-05	1.527	5.617e-05	1.527	5.669e-05	5.569e-05
1.528	8.251e-05	1.528	5.62e-05	1.528	5.687e-05	5.588e-05
1.529	8.255e-05	1.529	5.622e-05	1.529	5.704e-05	5.609e-05
1.53	8.259e-05	1.53	5.625e-05	1.53	5.722e-05	5.628e-05
1.531	8.263e-05	1.531	5.627e-05	1.531	5.739e-05	5.648e-05
1.532	8.267e-05	1.532	5.629e-05	1.532	5.757e-05	5.667e-05
1.533	8.27e-05	1.533	5.631e-05	1.533	5.773e-05	5.687e-05
1.534	8.274e-05	1.534	5.633e-05	1.534	5.791e-05	5.707e-05
1.535	8.277e-05	1.535	5.634e-05	1.535	5.808e-05	5.727e-05
1.536	8.28e-05	1.536	5.636e-05	1.536	5.825e-05	5.747e-05
1.537	8.283e-05	1.537	5.637e-05	1.537	5.841e-05	5.767e-05
1.538	8.285e-05	1.538	5.638e-05	1.538	5.858e-05	5.786e-05
1.539	8.287e-05	1.539	5.639e-05	1.539	5.875e-05	5.806e-05
1.54	8.289e-05	1.54	5.64e-05	1.54	5.892e-05	5.826e-05
1.541	8.291e-05	1.541	5.64e-05	1.541	5.908e-05	5.845e-05
1.542	8.292e-05	1.542	5.641e-05	1.542	5.925e-05	5.864e-05
1.543	8.294e-05	1.543	5.642e-05	1.543	5.942e-05	5.884e-05
1.544	8.295e-05	1.544	5.643e-05	1.544	5.958e-05	5.903e-05
1.545	8.296e-05	1.545	5.643e-05	1.545	5.974e-05	5.923e-05
1.546	8.297e-05	1.546	5.643e-05	1.546	5.991e-05	5.942e-05
1.547	8.297e-05	1.547	5.643e-05	1.547	6.007e-05	5.962e-05
1.548	8.297e-05	1.548	5.644e-05	1.548	6.023e-05	5.981e-05
1.549	8.296e-05	1.549	5.643e-05	1.549	6.039e-05	6.001e-05
1.55	8.296e-05	1.55	5.643e-05	1.55	6.055e-05	6.019e-05
1.551	8.296e-05	1.551	5.642e-05	1.551	6.071e-05	6.038e-05
1.552	8.296e-05	1.552	5.642e-05	1.552	6.087e-05	6.057e-05
1.553	8.295e-05	1.553	5.641e-05	1.553	6.103e-05	6.077e-05
1.554	8.294e-05	1.554	5.641e-05	1.554	6.119e-05	6.095e-05
1.555	8.293e-05	1.555	5.64e-05	1.555	6.134e-05	6.115e-05
1.556	8.291e-05	1.556	5.639e-05	1.556	6.15e-05	6.133e-05
1.557	8.29e-05	1.557	5.637e-05	1.557	6.166e-05	6.153e-05
1.558	8.287e-05	1.558	5.636e-05	1.558	6.182e-05	6.171e-05
1.559	8.285e-05	1.559	5.635e-05	1.559	6.197e-05	6.19e-05
1.56	8.282e-05	1.56	5.634e-05	1.56	6.212e-05	6.209e-05
1.561	8.28e-05	1.561	5.632e-05	1.561	6.228e-05	6.229e-05
1.562	8.277e-05	1.562	5.631e-05	1.562	6.244e-05	6.247e-05
1.563	8.274e-05	1.563	5.629e-05	1.563	6.259e-05	6.266e-05
1.564	8.27e-05	1.564	5.628e-05	1.564	6.274e-05	6.284e-05
1.565	8.267e-05	1.565	5.625e-05	1.565	6.289e-05	6.303e-05
1.566	8.263e-05	1.566	5.624e-05	1.566	6.304e-05	6.321e-05
1.567	8.259e-05	1.567	5.621e-05	1.567	6.319e-05	6.34e-05
1.568	8.255e-05	1.568	5.619e-05	1.568	6.334e-05	6.358e-05
1.569	8.25e-05	1.569	5.617e-05	1.569	6.349e-05	6.377e-05
1.57	8.246e-05	1.57	5.614e-05	1.57	6.363e-05	6.395e-05
1.571	8.241e-05	1.571	5.612e-05	1.571	6.378e-05	6.414e-05
1.572	8.235e-05	1.572	5.609e-05	1.572	6.392e-05	6.431e-05
1.573	8.231e-05	1.573	5.606e-05	1.573	6.407e-05	6.45e-05
1.574	8.226e-05	1.574	5.604e-05	1.574	6.421e-05	6.468e-05
1.575	8.22e-05	1.575	5.601e-05	1.575	6.435e-05	6.486e-05
1.576	8.213e-05	1.576	5.598e-05	1.576	6.449e-05	6.504e-05
1.577	8.207e-05	1.577	5.595e-05	1.577	6.464e-05	6.522e-05
1.578	8.2e-05	1.578	5.592e-05	1.578	6.478e-05	6.54e-05
1.579	8.194e-05	1.579	5.588e-05	1.579	6.492e-05	6.558e-05
1.58	8.188e-05	1.58	5.585e-05	1.58	6.506e-05	6.575e-05
1.581	8.181e-05	1.581	5.582e-05	1.581	6.519e-05	6.594e-05
1.582	8.173e-05	1.582	5.579e-05	1.582	6.533e-05	6.611e-05
1.583	8.166e-05	1.583	5.575e-05	1.583	6.547e-05	6.628e-05
1.584	8.158e-05	1.584	5.572e-05	1.584	6.561e-05	6.645e-05
1.585	8.15e-05	1.585	5.568e-05	1.585	6.575e-05	6.663e-05
1.586	8.142e-05	1.586	5.565e-05	1.586	6.588e-05	6.68e-05
1.587	8.134e-05	1.587	5.561e-05	1.587	6.602e-05	6.698e-05
1.588	8.125e-05	1.588	5.557e-05	1.588	6.615e-05	6.715e-05
1.589	8.116e-05	1.589	5.553e-05	1.589	6.627e-05	6.733e-05
1.59	8.107e-05	1.59	5.55e-05	1.59	6.64e-05	6.75e-05
1.591	8.098e-05	1.591	5.546e-05	1.591	6.653e-05	6.767e-05
1.592	8.089e-05	1.592	5.542e-05	1.592	6.666e-05	6.784e-05
1.593	8.079e-05	1.593	5.537e-05	1.593	6.679e-05	6.802e-05
1.594	8.069e-05	1.594	5.533e-05	1.594	6.692e-05	6.818e-05
1.595	8.059e-05	1.595	5.529e-05	1.595	6.705e-05	6.836e-05
1.596	8.049e-05	1.596	5.525e-05	1.596	6.719e-05	6.852e-05
1.597	8.038e-05	1.597	5.521e-05	1.597	6.731e-05	6.869e-05
1.598	8.028e-05	1.598	5.516e-05	1.598	6.744e-05	6.886e-05
1.599	8.017e-05	1.599	5.512e-05	1.599	6.756e-05	6.903e-05
1.6	8.006e-05	1.6	5.507e-05	1.6	6.769e-05	6.92e-05
1.601	7.996e-05	1.601	5.503e-05	1.601	6.781e-05	6.937e-05
1.602	7.985e-05	1.602	5.498e-05	1.602	6.794e-05	6.953e-05
1.603	7.973e-05	1.603	5.493e-05	1.603	6.806e-05	6.97e-05
1.604	7.962e-05	1.604	5.489e-05	1.604	6.818e-05	6.987e-05
1.605	7.95e-05	1.605	5.484e-05	1.605	6.829e-05	7.004e-05
1.606	7.938e-05	1.606	5.479e-05	1.606	6.842e-05	7.02e-05
1.607	7.926e-05	1.607	5.474e-05	1.607	6.854e-05	7.037e-05
1.608	7.914e-05	1.608	5.47e-05	1.608	6.866e-05	7.053e-05
1.609	7.902e-05	1.609	5.465e-05	1.609	6.878e-05	7.07e-05
1.61	7.889e-05	1.61	5.46e-05	1.61	6.89e-05	7.086e-05
1.611	7.877e-05	1.611	5.455e-05	1.611	6.901e-05	7.102e-05
1.612	7.865e-05	1.612	5.45e-05	1.612	6.913e-05	7.118e-05
1.613	7.852e-05	1.613	5.445e-05	1.613	6.925e-05	7.135e-05
1.614	7.839e-05	1.614	5.44e-05	1.614	6.937e-05	7.15e-05
1.615	7.826e-05	1.615	5.435e-05	1.615	6.948e-05	7.167e-05
1.616	7.813e-05	1.616	5.43e-05	1.616	6.96e-05	7.182e-05
1.617	7.8e-05	1.617	5.424e-05	1.617	6.97e-05	7.198e-05
1.618	7.786e-05	1.618	5.419e-05	1.618	6.982e-05	7.213e-05
1.619	7.772e-05	1.619	5.414e-05	1.619	6.993e-05	7.23e-05
1.62	7.758e-05	1.62	5.409e-05	1.62	7.005e-05	7.245e-05
1.621	7.745e-05	1.621	5.403e-05	1.621	7.015e-05	7.261e-05
1.622	7.731e-05	1.622	5.398e-05	1.622	7.027e-05	7.276e-05
1.623	7.717e-05	1.623	5.393e-05	1.623	7.037e-05	7.292e-05
1.624	7.703e-05	1.624	5.388e-05	1.624	7.049e-05	7.307e-05
1.625	7.688e-05	1.625	5.382e-05	1.625	7.059e-05	7.322e-05
1.626	7.674e-05	1.626	5.377e-05	1.626	7.071e-05	7.337e-05
1.627	7.659e-05	1.627	5.371e-05	1.627	7.081e-05	7.353e-05
1.628	7.645e-05	1.628	5.366e-05	1.628	7.092e-05	7.368e-05
1.629	7.631e-05	1.629	5.361e-05	1.629	7.102e-05	7.383e-05
1.63	7.616e-05	1.63	5.356e-05	1.63	7.113e-05	7.398e-05
1.631	7.602e-05	1.631	5.35e-05	1.631	7.122e-05	7.413e-05
1.632	7.587e-05	1.632	5.345e-05	1.632	7.133e-05	7.428e-05
1.633	7.573e-05	1.633	5.339e-05	1.633	7.143e-05	7.443e-05
1.634	7.558e-05	1.634	5.334e-05	1.634	7.154e-05	7.458e-05
1.635	7.543e-05	1.635	5.328e-05	1.635	7.163e-05	7.473e-05
1.636	7.528e-05	1.636	5.323e-05	1.636	7.174e-05	7.487e-05
1.637	7.513e-05	1.637	5.317e-05	1.637	7.183e-05	7.503e-05
1.638	7.498e-05	1.638	5.312e-05	1.638	7.194e-05	7.517e-05
1.639	7.483e-05	1.639	5.306e-05	1.639	7.203e-05	7.532e-05
1.64	7.468e-05	1.64	5.301e-05	1.64	7.214e-05	7.546e-05
1.641	7.453e-05	1.641	5.295e-05	1.641	7.222e-05	7.561e-05
1.642	7.438e-05	1.642	5.29e-05	1.642	7.233e-05	7.575e-05
1.643	7.423e-05	1.643	5.284e-05	1.643	7.242e-05	7.59e-05
1.644	7.408e-05	1.644	5.279e-05	1.644	7.252e-05	7.604e-05
1.645	7.393e-05	1.645	5.273e-05	1.645	7.261e-05	7.618e-05
1.646	7.379e-05	1.646	5.268e-05	1.646	7.271e-05	7.632e-05
1.647	7.364e-05	1.647	5.262e-05	1.647	7.279e-05	7.646e-05
1.648	7.349e-05	1.648	5.257e-05	1.648	7.29e-05	7.66e-05
1.649	7.335e-05	1.649	5.251e-05	1.649	7.298e-05	7.674e-05
1.65	7.32e-05	1.65	5.246e-05	1.65	7.308e-05	7.688e-05
1.651	7.305e-05	1.651	5.241e-05	1.651	7.316e-05	7.703e-05
1.652	7.29e-05	1.652	5.236e-05	1.652	7.326e-05	7.716e-05
1.653	7.275e-05	1.653	5.23e-05	1.653	7.334e-05	7.73e-05
1.654	7.26e-05	1.654	5.225e-05	1.654	7.344e-05	7.744e-05
1.655	7.246e-05	1.655	5.219e-05	1.655	7.352e-05	7.758e-05
1.656	7.231e-05	1.656	5.214e-05	1.656	7.362e-05	7.771e-05
1.657	7.217e-05	1.657	5.208e-05	1.657	7.369e-05	7.785e-05
1.658	7.203e-05	1.658	5.203e-05	1.658	7.379e-05	7.799e-05
1.659	7.189e-05	1.659	5.197e-05	1.659	7.387e-05	7.813e-05
1.66	7.174e-05	1.66	5.192e-05	1.66	7.397e-05	7.826e-05
1.661	7.16e-05	1.661	5.186e-05	1.661	7.404e-05	7.839e-05
1.662	7.146e-05	1.662	5.181e-05	1.662	7.413e-05	7.852e-05
1.663	7.131e-05	1.663	5.176e-05	1.663	7.42e-05	7.866e-05
1.664	7.117e-05	1.664	5.171e-05	1.664	7.429e-05	7.879e-05
1.665	7.103e-05	1.665	5.165e-05	1.665	7.437e-05	7.892e-05
1.666	7.088e-05	1.666	5.16e-05	1.666	7.446e-05	7.905e-05
1.667	7.075e-05	1.667	5.154e-05	1.667	7.453e-05	7.918e-05
1.668	7.06e-05	1.668	5.149e-05	1.668	7.462e-05	7.93e-05
1.669	7.047e-05	1.669	5.144e-05	1.669	7.469e-05	7.943e-05
1.67	7.033e-05	1.67	5.138e-05	1.67	7.478e-05	7.956e-05
1.671	7.02e-05	1.671	5.133e-05	1.671	7.485e-05	7.969e-05
1.672	7.005e-05	1.672	5.128e-05	1.672	7.494e-05	7.982e-05
1.673	6.992e-05	1.673	5.122e-05	1.673	7.501e-05	7.994e-05
1.674	6.979e-05	1.674	5.117e-05	1.674	7.51e-05	8.006e-05
1.675	6.966e-05	1.675	5.111e-05	1.675	7.516e-05	8.019e-05
1.676	6.953e-05	1.676	5.107e-05	1.676	7.525e-05	8.031e-05
1.677	6.94e-05	1.677	5.101e-05	1.677	7.531e-05	8.044e-05
1.678	6.927e-05	1.678	5.096e-05	1.678	7.54e-05	8.056e-05
1.679	6.914e-05	1.679	5.091e-05	1.679	7.547e-05	8.069e-05
1.68	6.901e-05	1.68	5.086e-05	1.68	7.555e-05	8.081e-05
1.681	6.888e-05	1.681	5.08e-05	1.681	7.561e-05	8.093e-05
1.682	6.876e-05	1.682	5.076e-05	1.682	7.57e-05	8.105e-05
1.683	6.864e-05	1.683	5.07e-05	1.683	7.576e-05	8.117e-05
1.684	6.852e-05	1.684	5.065e-05	1.684	7.585e-05	8.129e-05
1.685	6.84e-05	1.685	5.06e-05	1.685	7.591e-05	8.141e-05
1.686	6.828e-05	1.686	5.055e-05	1.686	7.599e-05	8.152e-05
1.687	6.816e-05	1.687	5.051e-05	1.687	7.605e-05	8.165e-05
1.688	6.805e-05	1.688	5.047e-05	1.688	7.612e-05	8.176e-05
1.689	6.794e-05	1.689	5.042e-05	1.689	7.618e-05	8.188e-05
1.69	6.782e-05	1.69	5.037e-05	1.69	7.626e-05	8.198e-05
1.691	6.772e-05	1.691	5.032e-05	1.691	7.632e-05	8.21e-05
1.692	6.76e-05	1.692	5.028e-05	1.692	7.64e-05	8.221e-05
1.693	6.749e-05	1.693	5.022e-05	1.693	7.646e-05	8.233e-05
1.694	6.739e-05	1.694	5.018e-05	1.694	7.654e-05	8.244e-05
1.695	6.728e-05	1.695	5.013e-05	1.695	7.659e-05	8.256e-05
1.696	6.718e-05	1.696	5.008e-05	1.696	7.667e-05	8.267e-05
1.697	6.707e-05	1.697	5.003e-05	1.697	7.673e-05	8.279e-05
1.698	6.697e-05	1.698	4.999e-05	1.698	7.68e-05	8.29e-05
1.699	6.687e-05	1.699	4.994e-05	1.699	7.686e-05	8.301e-05
1.7	6.677e-05	1.7	4.989e-05	1.7	7.693e-05	8.312e-05
1.701	6.666e-05	1.701	4.984e-05	1.701	7.699e-05	8.323e-05
1.702	6.657e-05	1.702	4.98e-05	1.702	7.707e-05	8.334e-05
1.703	6.647e-05	1.703	4.975e-05	1.703	7.712e-05	8.345e-05
1.704	6.638e-05	1.704	4.971e-05	1.704	7.719e-05	8.355e-05
1.705	6.629e-05	1.705	4.966e-05	1.705	7.724e-05	8.367e-05
1.706	6.62e-05	1.706	4.962e-05	1.706	7.731e-05	8.377e-05
1.707	6.612e-05	1.707	4.957e-05	1.707	7.737e-05	8.388e-05
1.708	6.603e-05	1.708	4.953e-05	1.708	7.744e-05	8.398e-05
1.709	6.594e-05	1.709	4.948e-05	1.709	7.75e-05	8.409e-05
1.71	6.586e-05	1.71	4.944e-05	1.71	7.756e-05	8.419e-05
1.711	6.577e-05	1.711	4.939e-05	1.711	7.762e-05	8.43e-05
1.712	6.569e-05	1.712	4.936e-05	1.712	7.768e-05	8.44e-05
1.713	6.561e-05	1.713	4.931e-05	1.713	7.774e-05	8.45e-05
1.714	6.553e-05	1.714	4.927e-05	1.714	7.781e-05	8.46e-05
1.715	6.545e-05	1.715	4.923e-05	1.715	7.786e-05	8.471e-05
1.716	6.537e-05	1.716	4.919e-05	1.716	7.792e-05	8.481e-05
1.717	6.529e-05	1.717	4.915e-05	1.717	7.798e-05	8.492e-05
1.718	6.522e-05	1.718	4.911e-05	1.718	7.805e-05	8.501e-05
1.719	6.514e-05	1.719	4.906e-05	1.719	7.81e-05	8.512e-05
1.72	6.507e-05	1.72	4.902e-05	1.72	7.816e-05	8.522e-05
1.721	6.499e-05	1.721	4.898e-05	1.721	7.822e-05	8.532e-05
1.722	6.493e-05	1.722	4.894e-05	1.722	7.828e-05	8.542e-05
1.723	6.486e-05	1.723	4.89e-05	1.723	7.833e-05	8.552e-05
1.724	6.479e-05	1.724	4.886e-05	1.724	7.84e-05	8.561e-05
1.725	6.472e-05	1.725	4.882e-05	1.725	7.845e-05	8.571e-05
1.726	6.466e-05	1.726	4.878e-05	1.726	7.851e-05	8.581e-05
1.727	6.46e-05	1.727	4.874e-05	1.727	7.856e-05	8.592e-05
1.728	6.454e-05	1.728	4.87e-05	1.728	7.862e-05	8.601e-05
1.729	6.448e-05	1.729	4.866e-05	1.729	7.867e-05	8.611e-05
1.73	6.442e-05	1.73	4.863e-05	1.73	7.873e-05	8.62e-05
1.731	6.436e-05	1.731	4.859e-05	1.731	7.878e-05	8.63e-05
1.732	6.431e-05	1.732	4.855e-05	1.732	7.884e-05	8.639e-05
1.733	6.425e-05	1.733	4.851e-05	1.733	7.889e-05	8.649e-05
1.734	6.42e-05	1.734	4.848e-05	1.734	7.895e-05	8.658e-05
1.735	6.415e-05	1.735	4.844e-05	1.735	7.9e-05	8.667e-05
1.736	6.41e-05	1.736	4.841e-05	1.736	7.905e-05	8.676e-05
1.737	6.405e-05	1.737	4.837e-05	1.737	7.91e-05	8.686e-05
1.738	6.4e-05	1.738	4.834e-05	1.738	7.916e-05	8.694e-05
1.739	6.396e-05	1.739	4.83e-05	1.739	7.921e-05	8.704e-05
1.74	6.391e-05	1.74	4.827e-05	1.74	7.927e-05	8.713e-05
1.741	6.386e-05	1.741	4.823e-05	1.741	7.932e-05	8.722e-05
1.742	6.382e-05	1.742	4.82e-05	1.742	7.937e-05	8.731e-05
1.743	6.378e-05	1.743	4.817e-05	1.743	7.942e-05	8.74e-05
1.744	6.374e-05	1.744	4.813e-05	1.744	7.948e-05	8.748e-05
1.745	6.37e-05	1.745	4.81e-05	1.745	7.953e-05	8.758e-05
1.746	6.366e-05	1.746	4.807e-05	1.746	7.958e-05	8.766e-05
1.747	6.362e-05	1.747	4.803e-05	1.747	7.963e-05	8.775e-05
1.748	6.359e-05	1.748	4.8e-05	1.748	7.968e-05	8.783e-05
1.749	6.355e-05	1.749	4.797e-05	1.749	7.973e-05	8.792e-05
1.75	6.352e-05	1.75	4.794e-05	1.75	7.979e-05	8.8e-05
1.751	6.348e-05	1.751	4.791e-05	1.751	7.984e-05	8.809e-05
1.752	6.345e-05	1.752	4.787e-05	1.752	7.988e-05	8.817e-05
1.753	6.342e-05	1.753	4.784e-05	1.753	7.993e-05	8.825e-05
1.754	6.338e-05	1.754	4.781e-05	1.754	7.998e-05	8.834e-05
1.755	6.335e-05	1.755	4.778e-05	1.755	8.003e-05	8.842e-05
1.756	6.333e-05	1.756	4.775e-05	1.756	8.008e-05	8.85e-05
1.757	6.33e-05	1.757	4.771e-05	1.757	8.013e-05	8.859e-05
1.758	6.327e-05	1.758	4.768e-05	1.758	8.017e-05	8.867e-05
1.759	6.325e-05	1.759	4.765e-05	1.759	8.023e-05	8.875e-05
1.76	6.322e-05	1.76	4.762e-05	1.76	8.027e-05	8.883e-05
1.761	6.32e-05	1.761	4.759e-05	1.761	8.032e-05	8.892e-05
1.762	6.317e-05	1.762	4.757e-05	1.762	8.037e-05	8.9e-05
1.763	6.315e-05	1.763	4.753e-05	1.763	8.042e-05	8.908e-05
1.764	6.313e-05	1.764	4.751e-05	1.764	8.047e-05	8.916e-05
1.765	6.31e-05	1.765	4.748e-05	1.765	8.052e-05	8.924e-05
1.766	6.308e-05	1.766	4.745e-05	1.766	8.057e-05	8.931e-05
1.767	6.306e-05	1.767	4.742e-05	1.767	8.062e-05	8.94e-05
1.768	6.305e-05	1.768	4.74e-05	1.768	8.067e-05	8.947e-05
1.769	6.303e-05	1.769	4.737e-05	1.769	8.071e-05	8.956e-05
1.77	6.302e-05	1.77	4.734e-05	1.77	8.076e-05	8.963e-05
1.771	6.3e-05	1.771	4.731e-05	1.771	8.081e-05	8.971e-05
1.772	6.298e-05	1.772	4.729e-05	1.772	8.086e-05	8.978e-05
1.773	6.297e-05	1.773	4.726e-05	1.773	8.091e-05	8.985e-05
1.774	6.295e-05	1.774	4.723e-05	1.774	8.096e-05	8.992e-05
1.775	6.294e-05	1.775	4.721e-05	1.775	8.1e-05	9.001e-05
1.776	6.293e-05	1.776	4.718e-05	1.776	8.105e-05	9.008e-05
1.777	6.292e-05	1.777	4.716e-05	1.777	8.11e-05	9.015e-05
1.778	6.291e-05	1.778	4.713e-05	1.778	8.114e-05	9.022e-05
1.779	6.29e-05	1.779	4.71e-05	1.779	8.119e-05	9.03e-05
1.78	6.289e-05	1.78	4.708e-05	1.78	8.124e-05	9.037e-05
1.781	6.288e-05	1.781	4.705e-05	1.781	8.129e-05	9.045e-05
1.782	6.287e-05	1.782	4.703e-05	1.782	8.134e-05	9.052e-05
1.783	6.287e-05	1.783	4.7e-05	1.783	8.138e-05	9.059e-05
1.784	6.286e-05	1.784	4.698e-05	1.784	8.143e-05	9.066e-05
1.785	6.286e-05	1.785	4.696e-05	1.785	8.148e-05	9.074e-05
1.786	6.285e-05	1.786	4.694e-05	1.786	8.153e-05	9.081e-05
1.787	6.285e-05	1.787	4.691e-05	1.787	8.157e-05	9.088e-05
1.788	6.285e-05	1.788	4.689e-05	1.788	8.162e-05	9.095e-05
1.789	6.284e-05	1.789	4.687e-05	1.789	8.167e-05	9.102e-05
1.79	6.284e-05	1.79	4.685e-05	1.79	8.172e-05	9.109e-05
1.791	6.284e-05	1.791	4.682e-05	1.791	8.176e-05	9.116e-05
1.792	6.284e-05	1.792	4.68e-05	1.792	8.181e-05	9.123e-05
1.793	6.284e-05	1.793	4.678e-05	1.793	8.185e-05	9.13e-05
1.794	6.284e-05	1.794	4.676e-05	1.794	8.19e-05	9.137e-05
1.795	6.284e-05	1.795	4.673e-05	1.795	8.194e-05	9.144e-05
1.796	6.285e-05	1.796	4.671e-05	1.796	8.198e-05	9.151e-05
1.797	6.285e-05	1.797	4.669e-05	1.797	8.203e-05	9.158e-05
1.798	6.285e-05	1.798	4.667e-05	1.798	8.208e-05	9.164e-05
1.799	6.285e-05	1.799	4.665e-05	1.799	8.212e-05	9.171e-05
1.8	6.286e-05	1.8	4.663e-05	1.8	8.217e-05	9.177e-05
1.801	6.287e-05	1.801	4.66e-05	1.801	8.222e-05	9.184e-05
1.802	6.287e-05	1.802	4.659e-05	1.802	8.227e-05	9.19e-05
1.803	6.288e-05	1.803	4.657e-05	1.803	8.231e-05	9.197e-05
1.804	6.289e-05	1.804	4.655e-05	1.804	8.237e-05	9.203e-05
1.805	6.289e-05	1.805	4.652e-05	1.805	8.241e-05	9.21e-05
1.806	6.29e-05	1.806	4.651e-05	1.806	8.246e-05	9.216e-05
1.807	6.29e-05	1.807	4.648e-05	1.807	8.25e-05	9.223e-05
1.808	6.291e-05	1.808	4.646e-05	1.808	8.256e-05	9.228e-05
1.809	6.292e-05	1.809	4.644e-05	1.809	8.26e-05	9.235e-05
1.81	6.293e-05	1.81	4.643e-05	1.81	8.265e-05	9.242e-05
1.811	6.294e-05	1.811	4.641e-05	1.811	8.269e-05	9.248e-05
1.812	6.295e-05	1.812	4.639e-05	1.812	8.275e-05	9.254e-05
1.813	6.296e-05	1.813	4.636e-05	1.813	8.279e-05	9.261e-05
1.814	6.297e-05	1.814	4.635e-05	1.814	8.285e-05	9.267e-05
1.815	6.298e-05	1.815	4.633e-05	1.815	8.289e-05	9.274e-05
1.816	6.299e-05	1.816	4.631e-05	1.816	8.295e-05	9.28e-05
1.817	6.3e-05	1.817	4.629e-05	1.817	8.299e-05	9.286e-05
1.818	6.301e-05	1.818	4.627e-05	1.818	8.304e-05	9.292e-05
1.819	6.302e-05	1.819	4.625e-05	1.819	8.308e-05	9.298e-05
1.82	6.304e-05	1.82	4.624e-05	1.82	8.314e-05	9.304e-05
1.821	6.305e-05	1.821	4.622e-05	1.821	8.318e-05	9.31e-05
1.822	6.306e-05	1.822	4.62e-05	1.822	8.324e-05	9.316e-05
1.823	6.308e-05	1.823	4.618e-05	1.823	8.328e-05	9.322e-05
1.824	6.309e-05	1.824	4.617e-05	1.824	8.334e-05	9.328e-05
1.825	6.311e-05	1.825	4.615e-05	1.825	8.338e-05	9.334e-05
1.826	6.313e-05	1.826	4.614e-05	1.826	8.344e-05	9.34e-05
1.827	6.314e-05	1.827	4.612e-05	1.827	8.348e-05	9.346e-05
1.828	6.315e-05	1.828	4.61e-05	1.828	8.354e-05	9.352e-05
1.829	6.316e-05	1.829	4.608e-05	1.829	8.358e-05	9.358e-05
1.83	6.318e-05	1.83	4.607e-05	1.83	8.364e-05	9.363e-05
1.831	6.32e-05	1.831	4.605e-05	1.831	8.368e-05	9.37e-05
1.832	6.322e-05	1.832	4.604e-05	1.832	8.374e-05	9.376e-05
1.833	6.324e-05	1.833	4.602e-05	1.833	8.378e-05	9.382e-05
1.834	6.326e-05	1.834	4.6e-05	1.834	8.384e-05	9.388e-05
1.835	6.327e-05	1.835	4.598e-05	1.835	8.388e-05	9.394e-05
1.836	6.329e-05	1.836	4.597e-05	1.836	8.394e-05	9.4e-05
1.837	6.331e-05	1.837	4.595e-05	1.837	8.397e-05	9.406e-05
1.838	6.332e-05	1.838	4.594e-05	1.838	8.404e-05	9.411e-05
1.839	6.334e-05	1.839	4.592e-05	1.839	8.408e-05	9.417e-05
1.84	6.337e-05	1.84	4.591e-05	1.84	8.415e-05	9.423e-05
1.841	6.338e-05	1.841	4.589e-05	1.841	8.418e-05	9.429e-05
1.842	6.34e-05	1.842	4.588e-05	1.842	8.425e-05	9.434e-05
1.843	6.342e-05	1.843	4.586e-05	1.843	8.429e-05	9.44e-05
1.844	6.345e-05	1.844	4.585e-05	1.844	8.436e-05	9.445e-05
1.845	6.346e-05	1.845	4.583e-05	1.845	8.44e-05	9.451e-05
1.846	6.349e-05	1.846	4.582e-05	1.846	8.446e-05	9.457e-05
1.847	6.351e-05	1.847	4.58e-05	1.847	8.45e-05	9.463e-05
1.848	6.353e-05	1.848	4.579e-05	1.848	8.457e-05	9.468e-05
1.849	6.354e-05	1.849	4.577e-05	1.849	8.461e-05	9.474e-05
1.85	6.356e-05	1.85	4.576e-05	1.85	8.467e-05	9.48e-05
1.851	6.358e-05	1.851	4.574e-05	1.851	8.471e-05	9.486e-05
1.852	6.361e-05	1.852	4.573e-05	1.852	8.478e-05	9.491e-05
1.853	6.363e-05	1.853	4.571e-05	1.853	8.482e-05	9.496e-05
1.854	6.365e-05	1.854	4.57e-05	1.854	8.489e-05	9.501e-05
1.855	6.367e-05	1.855	4.568e-05	1.855	8.493e-05	9.507e-05
1.856	6.369e-05	1.856	4.567e-05	1.856	8.5e-05	9.512e-05
1.857	6.371e-05	1.857	4.566e-05	1.857	8.504e-05	9.518e-05
1.858	6.373e-05	1.858	4.565e-05	1.858	8.51e-05	9.523e-05
1.859	6.375e-05	1.859	4.563e-05	1.859	8.515e-05	9.529e-05
1.86	6.377e-05	1.86	4.562e-05	1.86	8.522e-05	9.534e-05
1.861	6.379e-05	1.861	4.56e-05	1.861	8.526e-05	9.54e-05
1.862	6.382e-05	1.862	4.559e-05	1.862	8.533e-05	9.544e-05
1.863	6.384e-05	1.863	4.557e-05	1.863	8.537e-05	9.55e-05
1.864	6.387e-05	1.864	4.556e-05	1.864	8.544e-05	9.555e-05
1.865	6.389e-05	1.865	4.555e-05	1.865	8.548e-05	9.561e-05
1.866	6.392e-05	1.866	4.553e-05	1.866	8.555e-05	9.565e-05
1.867	6.394e-05	1.867	4.552e-05	1.867	8.559e-05	9.57e-05
1.868	6.396e-05	1.868	4.551e-05	1.868	8.566e-05	9.575e-05
1.869	6.397e-05	1.869	4.549e-05	1.869	8.57e-05	9.581e-05
1.87	6.4e-05	1.87	4.548e-05	1.87	8.577e-05	9.586e-05
1.871	6.401e-05	1.871	4.546e-05	1.871	8.582e-05	9.591e-05
1.872	6.404e-05	1.872	4.545e-05	1.872	8.589e-05	9.596e-05
1.873	6.406e-05	1.873	4.544e-05	1.873	8.594e-05	9.602e-05
1.874	6.409e-05	1.874	4.542e-05	1.874	8.601e-05	9.607e-05
1.875	6.411e-05	1.875	4.541e-05	1.875	8.606e-05	9.612e-05
1.876	6.414e-05	1.876	4.539e-05	1.876	8.613e-05	9.617e-05
1.877	6.416e-05	1.877	4.538e-05	1.877	8.617e-05	9.623e-05
1.878	6.419e-05	1.878	4.537e-05	1.878	8.625e-05	9.628e-05
1.879	6.421e-05	1.879	4.535e-05	1.879	8.629e-05	9.633e-05
1.88	6.424e-05	1.88	4.534e-05	1.88	8.636e-05	9.638e-05
1.881	6.426e-05	1.881	4.533e-05	1.881	8.641e-05	9.643e-05
1.882	6.429e-05	1.882	4.531e-05	1.882	8.648e-05	9.648e-05
1.883	6.431e-05	1.883	4.53e-05	1.883	8.653e-05	9.653e-05
1.884	6.434e-05	1.884	4.529e-05	1.884	8.66e-05	9.658e-05
1.885	6.436e-05	1.885	4.527e-05	1.885	8.665e-05	9.664e-05
1.886	6.438e-05	1.886	4.526e-05	1.886	8.672e-05	9.669e-05
1.887	6.44e-05	1.887	4.524e-05	1.887	8.677e-05	9.674e-05
1.888	6.443e-05	1.888	4.523e-05	1.888	8.684e-05	9.679e-05
1.889	6.445e-05	1.889	4.522e-05	1.889	8.689e-05	9.684e-05
1.89	6.447e-05	1.89	4.52e-05	1.89	8.696e-05	9.689e-05
1.891	6.45e-05	1.891	4.519e-05	1.891	8.701e-05	9.695e-05
1.892	6.453e-05	1.892	4.518e-05	1.892	8.708e-05	9.699e-05
1.893	6.456e-05	1.893	4.516e-05	1.893	8.714e-05	9.705e-05
1.894	6.459e-05	1.894	4.515e-05	1.894	8.721e-05	9.71e-05
1.895	6.461e-05	1.895	4.514e-05	1.895	8.726e-05	9.715e-05
1.896	6.463e-05	1.896	4.513e-05	1.896	8.733e-05	9.72e-05
1.897	6.466e-05	1.897	4.511e-05	1.897	8.739e-05	9.726e-05
1.898	6.469e-05	1.898	4.51e-05	1.898	8.745e-05	9.73e-05
1.899	6.471e-05	1.899	4.509e-05	1.899	8.751e-05	9.736e-05
1.9	6.474e-05	1.9	4.507e-05	1.9	8.758e-05	9.74e-05
1.901	6.476e-05	1.901	4.506e-05	1.901	8.764e-05	9.746e-05
1.902	6.479e-05	1.902	4.505e-05	1.902	8.771e-05	9.75e-05
1.903	6.481e-05	1.903	4.503e-05	1.903	8.776e-05	9.756e-05
1.904	6.484e-05	1.904	4.502e-05	1.904	8.783e-05	9.76e-05
1.905	6.486e-05	1.905	4.501e-05	1.905	8.789e-05	9.766e-05
1.906	6.489e-05	1.906	4.499e-05	1.906	8.796e-05	9.77e-05
1.907	6.492e-05	1.907	4.498e-05	1.907	8.802e-05	9.775e-05
1.908	6.495e-05	1.908	4.497e-05	1.908	8.809e-05	9.779e-05
1.909	6.497e-05	1.909	4.495e-05	1.909	8.815e-05	9.785e-05
1.91	6.499e-05	1.91	4.493e-05	1.91	8.821e-05	9.79e-05
1.911	6.501e-05	1.911	4.492e-05	1.911	8.827e-05	9.795e-05
1.912	6.505e-05	1.912	4.491e-05	1.912	8.835e-05	9.799e-05
1.913	6.507e-05	1.913	4.489e-05	1.913	8.841e-05	9.805e-05
1.914	6.51e-05	1.914	4.488e-05	1.914	8.848e-05	9.809e-05
1.915	6.512e-05	1.915	4.487e-05	1.915	8.854e-05	9.815e-05
1.916	6.515e-05	1.916	4.486e-05	1.916	8.861e-05	9.82e-05
1.917	6.517e-05	1.917	4.484e-05	1.917	8.868e-05	9.825e-05
1.918	6.519e-05	1.918	4.483e-05	1.918	8.874e-05	9.83e-05
1.919	6.521e-05	1.919	4.481e-05	1.919	8.881e-05	9.835e-05
1.92	6.524e-05	1.92	4.48e-05	1.92	8.888e-05	9.84e-05
1.921	6.526e-05	1.921	4.478e-05	1.921	8.895e-05	9.845e-05
1.922	6.529e-05	1.922	4.477e-05	1.922	8.901e-05	9.85e-05
1.923	6.531e-05	1.923	4.475e-05	1.923	8.908e-05	9.855e-05
1.924	6.534e-05	1.924	4.474e-05	1.924	8.915e-05	9.86e-05
1.925	6.536e-05	1.925	4.472e-05	1.925	8.922e-05	9.866e-05
1.926	6.539e-05	1.926	4.471e-05	1.926	8.928e-05	9.871e-05
1.927	6.54e-05	1.927	4.47e-05	1.927	8.935e-05	9.876e-05
1.928	6.543e-05	1.928	4.468e-05	1.928	8.942e-05	9.881e-05
1.929	6.545e-05	1.929	4.467e-05	1.929	8.949e-05	9.886e-05
1.93	6.548e-05	1.93	4.466e-05	1.93	8.956e-05	9.89e-05
1.931	6.55e-05	1.931	4.464e-05	1.931	8.963e-05	9.896e-05
1.932	6.552e-05	1.932	4.462e-05	1.932	8.97e-05	9.9e-05
1.933	6.554e-05	1.933	4.461e-05	1.933	8.977e-05	9.906e-05
1.934	6.557e-05	1.934	4.46e-05	1.934	8.984e-05	9.91e-05
1.935	6.559e-05	1.935	4.458e-05	1.935	8.991e-05	9.916e-05
1.936	6.561e-05	1.936	4.457e-05	1.936	8.997e-05	9.92e-05
1.937	6.563e-05	1.937	4.456e-05	1.937	9.005e-05	9.926e-05
1.938	6.565e-05	1.938	4.454e-05	1.938	9.011e-05	9.931e-05
1.939	6.568e-05	1.939	4.453e-05	1.939	9.018e-05	9.936e-05
1.94	6.57e-05	1.94	4.452e-05	1.94	9.025e-05	9.941e-05
1.941	6.572e-05	1.941	4.45e-05	1.941	9.033e-05	9.946e-05
1.942	6.575e-05	1.942	4.449e-05	1.942	9.04e-05	9.95e-05
1.943	6.576e-05	1.943	4.447e-05	1.943	9.047e-05	9.956e-05
1.944	6.579e-05	1.944	4.446e-05	1.944	9.055e-05	9.96e-05
1.945	6.58e-05	1.945	4.444e-05	1.945	9.061e-05	9.966e-05
1.946	6.583e-05	1.946	4.443e-05	1.946	9.069e-05	9.97e-05
1.947	6.585e-05	1.947	4.442e-05	1.947	9.076e-05	9.975e-05
1.948	6.587e-05	1.948	4.441e-05	1.948	9.084e-05	9.98e-05
1.949	6.588e-05	1.949	4.439e-05	1.949	9.091e-05	9.986e-05
1.95	6.591e-05	1.95	4.438e-05	1.95	9.098e-05	9.99e-05
1.951	6.593e-05	1.951	4.436e-05	1.951	9.106e-05	9.995e-05
1.952	6.595e-05	1.952	4.434e-05	1.952	9.113e-05	0.0001
1.953	6.597e-05	1.953	4.433e-05	1.953	9.12e-05	0.0001001
1.954	6.599e-05	1.954	4.431e-05	1.954	9.127e-05	0.0001001
1.955	6.601e-05	1.955	4.43e-05	1.955	9.134e-05	0.0001002
1.956	6.603e-05	1.956	4.428e-05	1.956	9.142e-05	0.0001002
1.957	6.605e-05	1.957	4.426e-05	1.957	9.149e-05	0.0001003
1.958	6.607e-05	1.958	4.425e-05	1.958	9.157e-05	0.0001003
1.959	6.608e-05	1.959	4.423e-05	1.959	9.164e-05	0.0001004
1.96	6.61e-05	1.96	4.421e-05	1.96	9.171e-05	0.0001004
1.961	6.612e-05	1.961	4.42e-05	1.961	9.178e-05	0.0001005
1.962	6.614e-05	1.962	4.418e-05	1.962	9.186e-05	0.0001005
1.963	6.616e-05	1.963	4.417e-05	1.963	9.193e-05	0.0001006
1.964	6.618e-05	1.964	4.415e-05	1.964	9.201e-05	0.0001006
1.965	6.619e-05	1.965	4.414e-05	1.965	9.207e-05	0.0001007
1.966	6.621e-05	1.966	4.412e-05	1.966	9.215e-05	0.0001007
1.967	6.623e-05	1.967	4.41e-05	1.967	9.222e-05	0.0001008
1.968	6.625e-05	1.968	4.409e-05	1.968	9.23e-05	0.0001008
1.969	6.626e-05	1.969	4.407e-05	1.969	9.238e-05	0.0001009
1.97	6.628e-05	1.97	4.406e-05	1.97	9.245e-05	0.0001009
1.971	6.629e-05	1.971	4.404e-05	1.971	9.253e-05	0.000101
1.972	6.631e-05	1.972	4.403e-05	1.972	9.26e-05	0.000101
1.973	6.632e-05	1.973	4.401e-05	1.973	9.267e-05	0.0001011
1.974	6.635e-05	1.974	4.4e-05	1.974	9.276e-05	0.0001011
1.975	6.636e-05	1.975	4.398e-05	1.975	9.283e-05	0.0001012
1.976	6.638e-05	1.976	4.396e-05	1.976	9.291e-05	0.0001012
1.977	6.639e-05	1.977	4.394e-05	1.977	9.298e-05	0.0001013
1.978	6.641e-05	1.978	4.393e-05	1.978	9.306e-05	0.0001013
1.979	6.642e-05	1.979	4.391e-05	1.979	9.313e-05	0.0001014
1.98	6.644e-05	1.98	4.389e-05	1.98	9.321e-05	0.0001014
1.981	6.645e-05	1.981	4.387e-05	1.981	9.328e-05	0.0001015
1.982	6.647e-05	1.982	4.386e-05	1.982	9.336e-05	0.0001015
1.983	6.648e-05	1.983	4.384e-05	1.983	9.344e-05	0.0001016
1.984	6.65e-05	1.984	4.382e-05	1.984	9.352e-05	0.0001016
1.985	6.651e-05	1.985	4.381e-05	1.985	9.359e-05	0.0001017
1.986	6.653e-05	1.986	4.379e-05	1.986	9.367e-05	0.0001018
1.987	6.654e-05	1.987	4.378e-05	1.987	9.374e-05	0.0001018
1.988	6.656e-05	1.988	4.376e-05	1.988	9.383e-05	0.0001019
1.989	6.657e-05	1.989	4.374e-05	1.989	9.39e-05	0.0001019
1.99	6.659e-05	1.99	4.373e-05	1.99	9.399e-05	0.000102
1.991	6.66e-05	1.991	4.371e-05	1.991	9.406e-05	0.000102
1.992	6.662e-05	1.992	4.37e-05	1.992	9.414e-05	0.0001021
1.993	6.663e-05	1.993	4.368e-05	1.993	9.421e-05	0.0001021
1.994	6.665e-05	1.994	4.366e-05	1.994	9.43e-05	0.0001022
1.995	6.666e-05	1.995	4.364e-05	1.995	9.436e-05	0.0001022
1.996	6.668e-05	1.996	4.363e-05	1.996	9.445e-05	0.0001023
1.997	6.669e-05	1.997	4.361e-05	1.997	9.451e-05	0.0001023
[truncated: 4,002 more rows]

## Sheet: Fig. 2d
	Time (h)	Yield (%)
	0	0
	0.5	21
	1	21
	1.5	39
	2	39
	2.5	56
	3	56
	3.5	72
	4	72

## Sheet: Fig. 2e
	with Ni/(R,R)-L9			without Ni/(R,R)-L9
	Time (h)	Yield (%)		Time (h)	Yield (%)
	0	0		0	0
	0.5	21		0.5	4.5
	1	39		1	10
	1.5	56		1.5	16.5
	2	72		2	22.6
	2.5	86		2.5	26.5
	3	95		3	31

## Sheet: Fig. 2f
	with electric current				with Ag2O
	Ni/(R,R)-L9 (mol %)	Yield (%)	e.e. (%) of 3a		Ni/(R,R)-L9 (mol %)	Yield (%)	e.e. (%) of 3a
	0.5	21	93		0.5	30	11
	1	73	94		1	38	32
	2	78	95		2	41	49
	5	84	96		5	52	79
	10	91	96		10	60	87
